# Supplementary material for: Selective carbon sources influence the end products of microbial nitrate respiration
Source: ISME J. 2020 May 5;14(8):2034–45. doi: 10.1038/s41396-020-0666-7 (PMC7368043; doi:10.1038/s41396-020-0666-7)
Supplement: Supplementary file 4 — Supplementary Tables [file 41396_2020_666_MOESM4_ESM.xlsx]

## Sheet: S1
Table S1. Carbon source influence on the end-products of nitrate reduction in enrichment cultures.
										OD 600												Nitrite assay absorbance												Ammonium assay absorbance												estimated N in biomass, mM
Well	Compound	Concentration	Units	Compound Class	Compound Sub-Class	number of N atoms in carbon source	OD 600 RR 1-2	OD 600 RR 1-3	OD 600 RR 1-4	OD 600 RR 2-3	OD 600 ORFRC GW449	OD 600 ORFRC FW301	OD 600 ORFRC GW479	OD 600 ORFRC FW460	OD 600 JL 1a1	OD 600 JL 1a2	OD 600 JL 1b1	OD 600 JL 1b2	Nitrite assay absorbance RR 1-2	Nitrite assay absorbance RR 1-3	Nitrite assay absorbance RR 1-4	Nitrite assay absorbance RR 2-3	Nitrite assay absorbance ORFRC GW449	Nitrite assay absorbance ORFRC FW301	Nitrite assay absorbance ORFRC GW479	Nitrite assay absorbance ORFRC FW460	Nitrite assay absorbance JL 1a1	Nitrite assay absorbance JL 1a2	Nitrite assay absorbance JL 1b1	Nitrite assay absorbance JL 1b2	Ammonium assay absorbance RR 1-2	Ammonium assay absorbance RR 1-3	Ammonium assay absorbance RR 1-4	Ammonium assay absorbance RR 2-3	Ammonium assay absorbance ORFRC GW449	Ammonium assay absorbance ORFRC FW301	Ammonium assay absorbance ORFRC GW479	Ammonium assay absorbance ORFRC FW460	Ammonium assay absorbance JL 1a1	Ammonium assay absorbance JL 1a2	Ammonium assay absorbance JL 1b1	Ammonium assay absorbance JL 1b2	N in biomass, mM RR 1-2	N in biomass, mM RR 1-3	N in biomass, mM RR 1-4	N in biomass, mM RR 2-3	N in biomass, mM ORFRC GW449	N in biomass, mM ORFRC FW301	N in biomass, mM ORFRC GW479
A01	D-Glucose	20	mM	sugar	monosaccharide	0	0.1141	0.1913	0.2659	0.247	0.1591	0.226	0.2093	0.2845	0.1938	0.2207	0.2271	0.2007	0.0798	2.6881	0.1323	2.0382	0.9777	1.2635	1.6826	0.211	3.2808	3.1904	2.6942	2.81	0.9002	0.953	0.6032	0.6763	0.9272	0.7383	0.8293	0.4061	0.9315	0.8142	0.7617	0.6108	0.86075	2.45245	3.99054	3.60086	1.78855	3.16789	2.82357
A02	D-Glucose	20	mM	sugar	monosaccharide	0	0.2655	0.2177	0.2999	0.1956	0.1807	0.2234	0.2651	0.3199	0.2184	0.2412	0.2522	0.2155	1.63	2.4099	0.0694	0.2363	0.5376	1.8191	2.4968	0.1428	3.1678	3.1457	2.932	2.591	0.7347	1.0275	0.6831	0.7482	0.971	0.8526	0.7698	0.3705	0.727	0.7094	0.7329	0.798	3.9823	2.99676	4.69155	2.54111	2.2339	3.11428	3.97405
A03	D-Galactose	20	mM	sugar	monosaccharide	0	0.1297	0.1912	0.3468	0.2425	0.1343	0.2892	0.2668	0.2405	0.1968	0.2407	0.2182	0.3368	0.0645	1.7468	0.0848	1.7338	1.1495	2.1145	2.3674	2.991	2.7398	2.8608	2.2562	3.4358	0.8765	0.7664	0.3871	0.5782	0.5116	0.8278	0.7271	0.5808	1.0163	0.705	0.6785	0.5223	1.18239	2.45039	5.65853	3.50808	1.27723	4.47094	4.0091
A04	D-Galactose	20	mM	sugar	monosaccharide	0	0.1288	0.2258	0.4214	0.2533	0.1473	0.1818	0.2704	0.2438	0.2067	0.244	0.2262	0.2528	0.069	2.1513	0.0612	2.7494	1.1354	0.8632	2.883	0.2542	2.7266	2.8326	2.295	2.6068	0.8215	0.3239	0.2711	0.6535	0.4065	1.067	0.7948	0.457	0.6978	0.6832	0.63	0.4509	1.16383	3.16377	7.19662	3.73076	1.54526	2.25658	4.08332
A05	Itaconic Acid	20	mM	sugar	monosaccharide	0	0.128	0.1098	0.1019	0.1775	0.1328	0.0973	0.127	0.1038	0.1022	0.1249	0.1282	0.2184	0.0495	0.0546	0.0517	0.0658	0.0594	0.0535	0.0591	0.0633	0.0757	0.0853	0.224	0.182	0.8868	0.3288	0.7273	0.7929	0.1106	0.8046	1.0276	0.6637	1.007	0.4957	1.0786	0.8254	1.14734	0.772093	0.609211	2.16792	1.2463	0.514369	1.12672
A06	Itaconic Acid	20	mM	sugar	monosaccharide	0	0.1422	0.1132	0.1058	0.1715	0.1054	0.1022	0.1139	0.1039	0.1058	0.1324	0.1302	0.2335	0.0499	0.0609	0.0516	0.0559	0.0576	0.0662	0.0507	0.0608	0.0854	0.1084	0.1855	0.2297	0.9825	0.5898	1.0235	0.9132	0.9804	0.778	1.0434	0.945	0.3752	0.6758	1.0184	1.0619	1.44011	0.842193	0.689621	2.04422	0.681374	0.615397	0.856626
A07	Trisodium citrate dihydrate	20	mM	organic acid	dicarboxylic acid	0	0.1572	0.2321	0.2988	0.1863	0.2012	0.1846	0.1906	0.1279	0.2352	0.2678	0.3263	0.4182	0.6409	1.8731	0.0882	0.1098	1.4539	1.0999	2.0478	0.2017	3.0034	3.1618	2.1019	3.1615	0.723	0.2027	0.1924	0.8293	0.7005	0.8442	0.4405	0.6944	0.649	0.6008	0.837	0.526	1.74938	3.29366	4.66887	2.34936	2.65657	2.31431	2.43802
A08	Trisodium citrate dihydrate	20	mM	organic acid	dicarboxylic acid	0	0.1377	0.2692	0.4313	0.1854	0.1904	0.1858	0.2011	0.1301	0.2435	0.2554	0.2962	0.4853	0.1434	2.7777	0.0596	0.0795	1.0863	1.7506	1.343	0.0635	2.4839	2.9955	2.5907	3.4624	0.9181	0.2762	0.3098	0.7062	0.4797	0.8537	1.0489	1.0408	0.5628	0.8209	0.7847	0.7211	1.34733	4.05858	7.40074	2.3308	2.43389	2.33905	2.6545
A09	Sodium Formate	20	mM	organic acid	monocarboxylic acid	0	0.1241	0.118	0.1436	0.1789	0.1229	0.1148	0.1305	0.1393	0.114	0.1444	0.1646	0.2335	1.0196	1.2002	1.0518	1.1425	0.7117	0.6937	0.712	0.0653	1.0529	1.1097	1.4067	1.2035	1.0365	0.5024	0.846	0.6175	0.6558	1.2421	0.9423	0.8287	0.8677	0.831	1.1244	0.1339	1.06693	0.941159	1.46898	2.19679	1.04219	0.875182	1.19888
A10	Sodium Formate	20	mM	organic acid	monocarboxylic acid	0	0.1205	0.1217	0.1667	0.1723	0.1328	0.1103	0.128	0.1315	0.1145	0.1443	0.1905	0.2034	1.0183	1.1606	1.1095	0.959	0.6245	0.7021	1.029	0.0595	1.071	1.0791	1.1197	1.8441	1.0216	0.556	0.8202	0.9895	0.9883	1.1781	0.9889	1.0084	0.806	1.1864	1.0748	0.7583	0.992704	1.01745	1.94525	2.06071	1.2463	0.782402	1.14734
A11	Ethanol	20	mM	alcohol	alcohol	0	0.1292	0.1168	0.1107	0.1724	0.142	0.1685	0.1416	0.1905	0.1258	0.154	0.1693	0.142	0.2227	0.6909	0.3195	0.0759	0.9636	1.3831	0.9367	0.067	0.616	0.443	0.8892	1.0843	0.8898	0.8481	0.6435	1.0266	1.0289	0.6526	0.9674	0.7942	0.8771	0.7433	0.4991	1.148	1.17208	0.916418	0.790649	2.06277	1.43599	1.98236	1.42774
A12	Ethanol	20	mM	alcohol	alcohol	0	0.1302	0.121	0.1238	0.1865	0.138	0.1965	0.1426	0.1952	0.1211	0.1399	0.1644	0.1889	0.0743	0.6472	0.3331	0.9037	0.7938	1.5953	1.0114	0.064	0.6004	0.388	0.9737	1.0427	1.1203	0.8345	1.1205	1.3855	0.2861	1.488	0.8262	0.8505	0.7012	0.8429	1.0836	0.9432	1.1927	1.00301	1.06074	2.35348	1.35352	2.55966	1.44836
A13	L-Arginine	10	mM	amino acid	charged	4	0.1295	0.1203	0.129	0.1744	0.1397	0.3528	0.1493	0.1716	0.1131	0.1497	0.1412	0.1478	0.2821	0.9886	0.6292	0.0897	1.6511	0.1158	1.008	0.0726	0.8353	0.5957	0.9277	1.101	0.657	0.6701	0.4682	0.3075	0.4427	1.4649	0.9372	0.707	0.3425	0.3009	0.4232	0.1971	1.17826	0.98858	1.16796	2.10401	1.38857	5.78224	1.5865
A14	L-Arginine	10	mM	amino acid	charged	4	0.2226	0.1296	0.1482	0.1676	0.1635	0.3145	0.1531	0.3049	0.1152	0.1556	0.1343	0.1879	1.2792	0.9885	0.6032	0.0724	1.7542	0.1826	0.9699	0.0688	0.581	0.531	1.16	1.1317	0.8936	0.4127	0.4894	0.2388	0.7547	1.2929	0.9499	1.3702	0.4931	0.53	0.2638	0.7011	3.09779	1.18033	1.56382	1.96381	1.87927	4.99257	1.66485
A15	L-Glutamine	20	mM	amino acid	polar	2	0.3014	0.1243	0.398	0.1744	0.2039	0.3309	0.2213	0.4612	0.1518	0.1979	0.2626	0.2259	2.003	1.1768	0.0816	0.5114	1.0079	1.7709	1.813	0.1924	2.009	1.6005	3.4103	3.1703	1.8825	0.505	1.4457	0.5082	1.2316	1.6304	1.052	2.3682	1.435	1.3375	1.8905	2.1694	4.72248	1.07105	6.71416	2.10401	2.71223	5.33071	3.07099
A16	L-Glutamine	20	mM	amino acid	polar	2	0.1445	0.1539	0.3782	0.207	0.2013	0.3047	0.2403	0.6092	0.1523	0.1983	0.2389	0.2478	0.1966	1.181	0.0698	0.3389	1.0043	1.9445	2.001	0.1198	1.9897	1.7506	2.1418	2.6766	1.038	0.7943	2.1072	0.8776	1.1472	1.1148	1.0211	2.6051	1.4455	1.2684	2.2529	2.3041	1.48753	1.68134	6.30593	2.77615	2.65863	4.79052	3.46273
A17	L-Methionine	20	mM	amino acid	hydrophobic	1	0.1995	0.1216	0.119	0.2091	0.149	0.3229	0.1356	0.1366	0.1139	0.1598	0.1301	0.142	0.2662	0.9358	0.3219	0.0683	1.0666	0.0851	0.8526	0.0583	0.5369	0.4972	0.7363	0.7694	0.1001	0.0891	0.089	0.1493	0.1128	0.1684	0.1164	0.1263	0.0937	0.111	0.1086	0.1109	2.62152	1.01538	0.961777	2.81945	1.58031	5.16576	1.30403
A18	L-Methionine	20	mM	amino acid	hydrophobic	1	0.1999	0.1246	0.1225	0.1743	0.1442	0.3379	0.1326	0.1613	0.1129	0.1557	0.168	0.114	0.0562	0.9737	0.2318	0.3715	0.9973	0.0657	0.5631	0.057	0.5746	0.4516	0.8924	1.1198	0.1061	0.1108	0.136	0.0879	0.106	0.1231	0.1251	0.1013	0.066	0.0937	0.0919	0.1025	2.62976	1.07724	1.03394	2.10195	1.48135	5.47503	1.24218
A19	L-Citrulline	20	mM	amino acid	charged	3	0.1979	0.1232	0.2764	0.1838	0.1591	0.2872	0.1486	0.1392	0.1136	0.1498	0.3695	0.1258	0.0555	0.8734	0.9113	0.0678	1.0062	0.8214	0.8245	0.0624	0.5167	0.4267	0.0882	1.0377	0.5456	0.689	1.157	0.3676	0.2871	0.4687	0.718	0.345	0.8514	0.3766	0.2148	0.5541	2.58853	1.04837	4.20703	2.29782	1.78855	4.4297	1.57207
A20	L-Citrulline	20	mM	amino acid	charged	3	0.2157	0.1237	0.1839	0.1817	0.1435	0.3035	0.1527	0.1389	0.1124	0.1612	0.1445	0.1267	0.0559	0.8514	0.5874	0.3165	1.0691	0.0749	1.0734	0.0598	0.571	0.5726	1.0179	0.9971	0.0778	0.3129	0.5693	0.6597	0.4083	0.4141	0.6572	0.4093	0.4571	0.4275	0.5983	0.6316	2.95553	1.05868	2.29988	2.25452	1.46692	4.76577	1.6566
A21	Adenosine	2	mM	nucleic acid	nucleoside	5	0.3101	0.1795	0.1824	0.197	0.1579	0.1669	0.2065	0.1554	0.2104	0.2513	0.1992	0.1818	0.317	1.936	0.3616	0.072	0.9898	1.2151	1.0845	0.0655	1.3906	1.7781	2.1819	2.2608	1.4061	1.1273	0.9048	0.919	1.2463	0.8845	1.13	0.8519	1.2257	1.1744	1.4256	1.3074	4.90185	2.20916	2.26895	2.56997	1.76381	1.94937	2.76584
A22	Adenosine	2	mM	nucleic acid	nucleoside	5	0.2755	0.1801	0.1856	0.2323	0.1557	0.1927	0.2065	0.1849	0.202	0.2578	0.1962	0.1892	1.7061	2.0341	0.337	0.9785	0.6765	1.5602	1.0844	1.4469	1.8053	1.6112	1.4133	2.2319	1.1441	1.0552	1.1293	1.1089	1.1637	0.9107	0.9113	1.124	0.8881	1.4967	1.5274	1.4339	4.18847	2.22153	2.33493	3.29778	1.71845	2.48131	2.76584
A23	Glucuronamide	20	mM	sugar	monosaccharide	1	0.2169	0.1198	0.1275	0.1775	0.1513	0.2825	0.1675	0.1549	0.1181	0.1505	0.1466	0.1191	0.8635	1.2983	0.8842	0.1105	1.1451	1.0918	1.0491	0.069	0.9855	1.1905	1.165	1.2587	0.3318	0.302	0.2112	0.2891	0.3889	0.5109	0.2592	0.3456	0.2813	0.2765	0.5437	0.2535	2.98027	0.978271	1.13703	2.16792	1.62773	4.3328	1.96174
A24	Glucuronamide	20	mM	sugar	monosaccharide	1	0.2134	0.1195	0.144	0.1866	0.1365	0.2727	0.1652	0.1254	0.1097	0.1634	0.1394	0.1327	0.467	1.2183	1.1889	0.5552	0.9257	1.1235	1.0915	0.0614	1.0563	1.078	1.1768	1.3042	0.3188	0.1586	0.4373	0.3171	0.2769	0.2414	0.2697	0.2604	0.332	0.3794	0.4176	0.26	2.9081	0.972086	1.47722	2.35555	1.32259	4.13074	1.91432
B01	D-Glucose	20	mM	sugar	monosaccharide	0	0.2096	0.2017	0.2721	0.2618	0.163	0.2394	0.2581	0.3531	0.1993	0.2641	0.2309	0.216	2.1325	2.2482	0.0755	3.1573	1.0843	1.1719	2.9299	0.1221	3.0226	3.0614	2.9863	3.3829	0.6811	0.8118	0.8052	0.5765	0.9645	0.8655	0.3801	0.3776	0.5877	0.7385	0.7914	0.6473	2.82976	2.66688	4.11837	3.90601	1.86896	3.44417	3.82972
B02	D-Glucose	20	mM	sugar	monosaccharide	0	0.1408	0.2296	0.3144	0.2464	0.1803	0.2787	0.2083	0.3337	0.2354	0.2878	0.2545	0.2018	0.2218	1.8991	0.0586	2.1703	1.0326	1.5436	1.5459	0.1023	2.7709	3.1395	2.7557	3.4253	0.7653	0.2467	0.8135	0.6645	0.9581	0.8252	0.7611	0.3697	0.6373	0.8125	0.7838	0.6702	1.41125	3.24211	4.99051	3.58849	2.22565	4.25445	2.80295
B03	D-Galactose	20	mM	sugar	monosaccharide	0	0.2116	0.209	0.3441	0.2461	0.2412	0.1985	0.172	0.4005	0.2311	0.2331	0.2219	0.3624	2.371	2.1067	0.0605	2.6917	2.406	0.7973	1.82	0.0984	2.4821	2.6738	2.0496	2.2354	0.7208	0.5637	0.2732	0.5548	0.7227	1.0468	0.6918	0.1427	0.5428	0.6348	0.6606	0.4793	2.87099	2.81739	5.60286	3.58231	3.48128	2.6009	2.05452
B04	D-Galactose	20	mM	sugar	monosaccharide	0	0.1871	0.1752	0.4614	0.1745	0.1515	0.1768	0.1464	0.3241	0.1824	0.1828	0.1904	0.1792	1.9364	1.5022	0.0648	0.2232	1.0216	0.0956	1.1621	0.089	1.3817	1.7577	1.621	1.5146	0.5803	0.3439	0.2699	0.4369	0.5543	0.2941	0.2928	0.134	0.2546	0.3019	0.4061	0.2834	2.36585	2.1205	8.02134	2.10607	1.63186	2.15349	1.52671
B05	Itaconic Acid	20	mM	sugar	monosaccharide	0	0.1345	0.1161	0.1034	0.1856	0.1124	0.1217	0.1271	0.1142	0.1285	0.1389	0.1361	0.1246	0.0498	0.0598	0.0454	0.0566	0.0542	0.0529	0.0584	0.0566	0.084	0.0791	0.2652	0.1879	0.8838	0.4127	0.5076	0.8564	0.8422	0.4854	0.9708	0.969	0.3686	0.8871	1.0377	0.8501	1.28135	0.901985	0.640138	2.33493	0.825699	1.01745	1.12878
B06	Itaconic Acid	20	mM	sugar	monosaccharide	0	0.1331	0.1206	0.1024	0.1848	0.1211	0.1207	0.1262	0.1202	0.1231	0.139	0.1336	0.1799	0.0477	0.0599	0.0441	0.0517	0.0543	0.0552	0.0534	0.0581	0.0944	0.0817	0.2301	0.2507	0.8988	0.5356	0.8435	0.9379	1.0514	0.3925	0.9607	0.9498	0.312	0.9793	0.4209	1.0164	1.25249	0.994766	0.61952	2.31843	1.00507	0.996828	1.11023
B07	Trisodium citrate dihydrate	20	mM	organic acid	dicarboxylic acid	0	0.1567	0.2567	0.3463	0.2778	0.2288	0.1855	0.209	0.1476	0.2597	0.2941	0.3028	0.3298	0.0592	2.0098	0.0657	2.869	0.9518	1.6493	1.9344	0.0873	3.1036	2.5886	2.6787	2.4983	0.8322	0.5381	0.2975	0.4501	0.4501	0.7948	0.9187	0.8153	0.5353	0.432	0.7167	0.5323	1.73907	3.80086	5.64822	4.2359	3.22562	2.33287	2.81739
B08	Trisodium citrate dihydrate	20	mM	organic acid	dicarboxylic acid	0	0.1451	0.2716	0.4114	0.2289	0.2227	0.1919	0.2094	0.1395	0.2526	0.2864	0.2942	0.3514	0.0578	2.0886	0.0573	0.9308	1.1573	1.0225	1.6812	0.1002	3.2232	3.345	2.6302	3.4295	0.8937	0.3859	0.3982	0.6897	0.8496	0.8001	0.6896	0.9449	1.1422	0.7048	0.8664	0.5439	1.4999	4.10807	6.99044	3.22768	3.09985	2.46482	2.82563
B09	Sodium Formate	20	mM	organic acid	monocarboxylic acid	0	0.1285	0.1316	0.119	0.1876	0.145	0.1702	0.14	0.1675	0.1438	0.1493	0.1682	0.1873	0.6771	1.0914	0.9377	0.8711	0.9905	0.9847	0.714	0.0622	1.298	1.1332	1.483	1.287	0.9121	0.8783	0.8634	0.8264	1.1705	1.0318	1.1225	0.9685	0.8225	1.0366	1.1063	0.9845	1.15765	1.22156	0.961777	2.37616	1.49784	2.01741	1.39475
B10	Sodium Formate	20	mM	organic acid	monocarboxylic acid	0	0.1242	0.1321	0.1243	0.1864	0.1351	0.1468	0.1313	0.1759	0.1399	0.1554	0.1734	0.1774	0.5429	1.1484	0.6587	0.8297	0.7249	0.7871	0.6845	0.0573	1.1036	1.2594	1.2677	1.14	1.0314	1.0397	0.9257	0.9246	0.4468	1.0659	0.458	0.8938	0.9649	1.0028	1.3765	0.7952	1.06899	1.23187	1.07105	2.35142	1.29373	1.53495	1.21538
B11	Ethanol	20	mM	alcohol	alcohol	0	0.1289	0.1275	0.118	0.2031	0.1561	0.2018	0.1506	0.2223	0.1563	0.1518	0.3389	0.1328	0.057	0.5934	0.3082	0.8243	1.0395	1.6867	0.9022	0.0673	0.8063	0.4343	0.907	0.9592	1.0156	0.621	1.1629	1.005	1.2688	0.9651	0.7249	0.6387	0.8418	0.8943	0.4705	1.0417	1.16589	1.13703	0.941159	2.69574	1.7267	2.66894	1.6133
B12	Ethanol	20	mM	alcohol	alcohol	0	0.1371	0.1269	0.1141	0.1887	0.1564	0.1955	0.1561	0.2423	0.1525	0.1481	0.1497	0.13	0.2135	0.5809	0.4467	0.3848	0.9132	1.417	0.9338	0.0679	0.6467	0.4524	0.9071	1.017	1.0093	0.974	1.1952	1.093	0.7766	1.0217	0.9643	0.7563	0.5144	0.8878	0.4222	0.9817	1.33496	1.12466	0.86075	2.39884	1.73289	2.53904	1.7267
B13	L-Arginine	10	mM	amino acid	charged	4	0.125	0.1357	0.1193	0.1864	0.1641	0.3263	0.167	0.2131	0.1359	0.1581	0.1491	0.1473	0.0826	0.9394	0.7211	0.0562	1.733	0.0751	1.0458	0.069	0.6621	0.715	0.9405	1.0611	0.488	0.2451	0.3573	0.2976	0.7408	1.5465	0.3987	0.6423	0.2368	0.2195	0.2781	0.4284	1.08548	1.3061	0.967962	2.35142	1.89164	5.23586	1.95144
B14	L-Arginine	10	mM	amino acid	charged	4	0.1968	0.1351	0.121	0.186	0.164	0.3243	0.1541	0.2416	0.1245	0.1439	0.1426	0.1494	1.9277	0.96	1.0294	0.1488	1.9698	0.7675	1.0034	0.071	0.6518	0.5957	0.9772	1.2162	0.7979	0.2324	0.5396	0.3244	0.4894	1.4703	0.5697	0.8863	0.2409	0.1999	0.7033	0.4278	2.56585	1.29373	1.00301	2.34317	1.88958	5.19463	1.68546
B15	L-Glutamine	20	mM	amino acid	polar	2	0.1581	0.1617	0.1708	0.2006	0.2971	0.311	0.2337	0.4187	0.1712	0.1871	0.244	0.2533	1.1108	1.1947	2.108	0.2523	0.0841	1.9677	2.0717	0.0812	2.4056	1.9473	2.3285	2.6947	1.3288	0.9176	0.5751	0.6961	2.0861	1.5488	1.5385	2.3979	1.5403	1.3038	2.1366	2.1163	1.76794	1.84216	2.02978	2.6442	4.63382	4.92041	3.32665
B16	L-Glutamine	20	mM	amino acid	polar	2	0.1284	0.1594	0.1957	0.4709	0.2358	0.3506	0.2379	0.4433	0.1738	0.2148	0.2741	0.2428	0.0622	1.1692	2.7627	1.1274	0.5197	1.4418	1.9398	0.0963	1.9525	1.8103	2.4134	2.1568	0.641	0.1765	1.2006	1.6639	1.7992	1.7604	1.2703	2.4178	1.5771	1.3484	2.3433	2.2674	1.15559	1.79474	2.54317	8.21721	3.36994	5.73688	3.41324
B17	L-Methionine	20	mM	amino acid	hydrophobic	1	0.1637	0.1334	0.1147	0.2258	0.1679	0.2727	0.1428	0.1469	0.1274	0.1627	0.1365	0.1364	0.2626	1.0187	1.0253	0.059	1.3785	1.6721	0.6267	0.0516	0.5691	0.5187	0.9268	0.8122	0.0993	0.0958	0.1008	0.0941	0.0875	0.1514	0.1075	0.1055	0.094	0.1115	0.1115	0.1006	1.8834	1.25867	0.87312	3.16377	1.96999	4.13074	1.45248
B18	L-Methionine	20	mM	amino acid	hydrophobic	1	0.2069	0.1377	0.1403	0.1989	0.1609	0.2739	0.1414	0.1428	0.1221	0.1557	0.1309	0.1444	0.0523	0.9722	1.5418	0.2339	1.0013	1.5696	0.6084	0.0505	0.5667	0.4303	0.8666	0.8693	0.0986	0.1086	0.0995	0.0999	0.1053	0.1452	0.1013	0.0979	0.0679	0.1016	0.1299	0.1054	2.77409	1.34733	1.40094	2.60915	1.82567	4.15549	1.42362
B19	L-Citrulline	20	mM	amino acid	charged	3	0.2121	0.1401	0.1361	0.2005	0.182	0.298	0.1617	0.1593	0.127	0.179	0.1404	0.1321	0.1818	0.7472	0.6949	0.2111	1.0548	0.4063	1.0361	0.0553	0.478	0.4774	1.0292	1.0594	0.5074	0.5099	0.5757	0.3846	0.3464	0.5628	0.3864	0.2835	0.3806	0.414	0.6357	0.4114	2.8813	1.39681	1.31434	2.64213	2.2607	4.65238	1.84216
B20	L-Citrulline	20	mM	amino acid	charged	3	0.2141	0.1389	0.126	0.2015	0.1725	0.2898	0.1582	0.1604	0.1265	0.1642	0.1408	0.1265	0.1803	0.7871	0.5156	0.0556	1.0111	0.111	1.0588	0.0584	0.6019	0.6115	0.9007	0.6697	0.5616	0.4687	0.4667	0.4945	0.3491	0.4703	0.3578	0.9055	0.4405	0.3859	0.657	0.2972	2.92254	1.37207	1.1061	2.66275	2.06483	4.48331	1.77
B21	Adenosine	2	mM	nucleic acid	nucleoside	5	0.229	0.189	0.1867	0.1901	0.1879	0.1705	0.1811	0.1714	0.1854	0.221	0.1942	0.1652	0.0991	1.7029	0.4113	0.0644	0.7376	1.3768	1.0824	0.0645	1.61	1.5607	1.7247	2.4797	0.8479	0.8537	0.9735	0.8912	1.2014	0.8504	1.2005	0.8328	1.5329	1.1171	1.2261	1.4003	3.22974	2.40503	2.35761	2.42771	2.38235	2.0236	2.24215
B22	Adenosine	2	mM	nucleic acid	nucleoside	5	0.2992	0.2142	0.1947	0.1914	0.1766	0.1563	0.1766	0.1139	0.1911	0.2167	0.1949	0.151	1.5195	2.2288	0.4372	0.0538	0.8436	1.1091	0.8329	0.0554	1.391	2.0301	1.9224	2.4698	1.0565	1.1845	1.0478	0.6573	1.2987	0.9585	0.8015	0.6258	1.3986	1.411	1.4019	2.0085	4.67712	2.9246	2.52255	2.45451	2.14937	1.73082	2.14937
B23	Glucuronamide	20	mM	sugar	monosaccharide	1	0.2221	0.1557	0.1211	0.1965	0.1558	0.2516	0.1535	0.2005	0.123	0.1815	0.1565	0.1187	0.0603	1.2104	0.8849	0.0625	0.9098	1.0564	0.9801	0.0692	0.9661	1.0249	1.3565	1.1451	0.2804	0.3115	0.3257	0.2105	0.4411	0.3054	0.4168	0.2074	0.2431	0.3227	0.3945	0.2136	3.08748	1.71845	1.00507	2.55966	1.72051	3.69571	1.67309
B24	Glucuronamide	20	mM	sugar	monosaccharide	1	0.2213	0.1636	0.1369	0.1907	0.1523	0.2335	0.1519	0.195	0.1181	0.1434	0.1406	0.1227	0.0772	1.1887	1.0921	0.0653	1.0128	1.4205	0.8229	0.0723	1.035	1.015	1.2144	1.2026	0.0918	0.2288	0.2774	0.1815	0.4979	0.5485	0.3111	0.3622	0.233	0.2601	0.4344	0.2076	3.07099	1.88133	1.33084	2.44008	1.64835	3.32252	1.64011
C01	D-Fructose	20	mM	sugar	monosaccharide	0	0.1454	0.1763	0.2919	0.2241	0.1435	0.1965	0.1812	0.284	0.1679	0.2057	0.2147	0.1621	0.0642	2.2045	0.2389	2.5653	0.985	1.1343	1.1115	0.15	2.4096	2.8243	3.3392	2.3278	0.3174	0.3544	0.5213	0.2476	0.4591	0.386	0.2906	0.2445	0.3723	0.309	0.3896	0.2515	1.50609	2.14318	4.52661	3.12872	1.46692	2.55966	2.24421
C02	D-Fructose	20	mM	sugar	monosaccharide	0	0.2266	0.2181	0.3554	0.2721	0.179	0.2152	0.1924	0.2899	0.1925	0.2247	0.1969	0.177	1.8887	1.9746	0.0625	2.6754	1.1983	1.3432	1.1278	0.0874	2.4102	3.1712	3.0551	3.0655	0.3457	0.5425	0.464	0.4654	0.4243	0.3316	0.312	0.2437	0.3524	0.4015	0.3037	0.266	3.18026	3.00501	5.83584	4.11837	2.19885	2.94522	2.47513
C03	D-Raffinose pentahydrate	20	mM	sugar	trisaccharide	0	0.2396	0.2088	0.5553	0.2715	0.2024	0.4298	0.1774	0.2401	0.2413	0.251	0.2361	0.2196	2.5244	1.9349	0.115	2.4661	1.6015	0.3091	1.2825	0.5298	2.6213	2.8544	1.5817	2.6427	0.8188	0.8061	0.1096	0.6036	1.3436	1.1213	1.3589	0.4869	0.6438	0.8343	0.9124	0.5852	3.44829	2.81326	9.95736	4.106	2.68131	7.36981	2.16586
C04	D-Raffinose pentahydrate	20	mM	sugar	trisaccharide	0	0.2609	0.2568	0.5484	0.3044	0.2058	0.2046	0.1873	0.2861	0.2441	0.2751	0.2258	0.2433	2.1101	1.8399	0.0636	2.7533	1.7419	1.4752	1.6853	1.9782	2.8778	2.2456	2.9843	3.0919	0.7865	0.643	0.1098	0.6411	1.1917	1.1698	0.6336	0.7865	0.5559	0.82	0.5105	0.5376	3.88745	3.80292	9.81509	4.78433	2.75141	2.72667	2.36998
C05	D-Glucuronic Acid	20	mM	sugar	monosaccharide	0	0.125	0.1078	0.093	0.1761	0.1043	0.1093	0.124	0.1084	0.1089	0.1263	0.129	0.1574	0.0442	0.0512	0.0364	0.0487	0.0434	0.0439	0.0461	0.0522	0.0665	0.0689	0.1392	0.1252	0.4806	0.252	0.4298	0.3789	0.3729	0.5539	0.6182	0.5321	0.4695	0.4799	0.4905	0.3577	1.08548	0.730857	0.425712	2.13906	0.658694	0.761784	1.06487
C06	D-Glucuronic Acid	20	mM	sugar	monosaccharide	0	0.1208	0.113	0.0996	0.1817	0.113	0.1168	0.1232	0.1114	0.1229	0.126	0.134	0.19	0.0403	0.0455	0.0386	0.0449	0.0412	0.0414	0.0458	0.0471	0.0741	0.0731	0.1091	0.1227	0.4076	0.7089	0.6936	0.7437	0.5582	0.5853	0.6506	0.7494	0.8646	0.7135	0.4341	0.3791	0.998889	0.83807	0.56179	2.25452	0.83807	0.916418	1.04837
C07	Citric Acid	20	mM	organic acid	dicarboxylic acid	0	0.1267	0.1105	0.0975	0.174	0.1147	0.113	0.1149	0.1279	0.1103	0.1233	0.1326	0.1962	0.0404	0.0718	0.0396	0.0453	0.0426	0.045	0.0425	0.0447	0.0777	0.0806	0.1132	0.1047	0.8683	0.1201	0.1388	0.586	0.3389	1.0309	0.5102	0.5944	1.0681	0.9794	1.0855	0.6295	1.12053	0.786525	0.518493	2.09576	0.87312	0.83807	0.877244
C08	Citric Acid	20	mM	organic acid	dicarboxylic acid	0	0.117	0.1069	0.0937	0.1744	0.1181	0.1442	0.1142	0.1146	0.1096	0.1216	0.1339	0.1411	0.0371	0.049	0.0366	0.0383	0.043	0.0451	0.0401	0.0424	0.0892	0.0676	0.1157	0.1356	0.7888	0.0976	1.026	0.6401	0.8045	0.911	0.523	0.5242	0.9811	0.9606	0.0941	0.6763	0.920541	0.712301	0.440145	2.10401	0.943221	1.48135	0.862811
C09	Xylitol	20	mM	sugar	monosaccharide	0	0.118	0.1698	0.2463	0.21	0.1434	0.1708	0.1431	0.1655	0.1532	0.1389	0.1602	0.1438	0.0482	2.2479	0.8521	1.3894	1.0201	0.9983	0.941	0.1339	0.9002	0.6742	1.0146	1.1239	0.9781	0.3947	0.9154	0.7337	0.775	0.4909	0.7456	0.393	0.8259	0.7399	1.0921	1.0575	0.941159	2.00917	3.58643	2.838	1.46485	2.02978	1.45867
C10	Xylitol	20	mM	sugar	monosaccharide	0	0.1221	0.1885	0.2513	0.2118	0.151	0.1685	0.147	0.1522	0.1469	0.1301	0.3611	0.1353	0.0484	2.6669	0.8514	1.2792	0.9936	1.0681	0.9712	0.0475	0.9158	0.6519	1.0287	1.1319	0.7936	1.0171	1.3944	0.8707	0.7143	0.8393	0.5265	0.8169	0.5215	0.6563	1.0223	0.6702	1.02569	2.39472	3.68952	2.87512	1.62155	1.98236	1.53908
C11	Glycerol	20	mM	alcohol	alcohol	0	0.2469	0.1966	0.3275	0.1848	0.1978	0.3151	0.1562	0.433	0.1905	0.1945	0.2313	0.2008	2.7543	2.3381	0.1659	0.0558	1.7508	1.3218	1.1459	1.4385	2.6222	2.2783	2.1329	2.4993	0.8971	0.5171	0.8534	0.6992	0.8566	1.2874	1.1105	0.8832	0.7963	0.7025	0.5802	0.4345	3.5988	2.56172	5.2606	2.31843	2.58647	5.00494	1.72876
C12	Glycerol	20	mM	alcohol	alcohol	0	0.1167	0.2143	0.3127	0.1831	0.1991	0.1705	0.1653	0.3527	0.2393	0.1866	0.1981	0.2049	0.0575	2.1819	0.0553	0.055	1.4819	1.7782	1.1188	0.0898	2.2997	2.1076	1.8406	2.4749	1.014	0.5205	0.5484	0.807	1.3754	1.1161	0.9821	0.4348	0.7156	0.6598	0.5463	0.5326	0.914356	2.92666	4.95546	2.28338	2.61327	2.0236	1.91638
C13	L-Histidine	20	mM	amino acid	polar	3	0.114	0.1055	0.0954	0.1621	0.1185	0.1336	0.1343	0.1405	0.1153	0.1291	0.1334	0.1433	0.0442	0.4916	0.4333	0.0499	0.3463	0.6594	0.4341	0.0635	0.3235	0.4049	0.8897	0.568	0.1094	0.0676	0.1065	0.1088	0.2299	0.1155	0.0675	0.1097	0.1043	0.125	0.0678	0.0956	0.858688	0.683436	0.475195	1.85041	0.951468	1.2628	1.27723
C14	L-Histidine	20	mM	amino acid	polar	3	0.1238	0.1161	0.0958	0.1648	0.1208	0.1247	0.1314	0.1352	0.1201	0.1342	0.1221	0.1474	0.0466	0.9742	0.4178	0.1564	0.3968	0.6376	0.469	0.1494	0.2253	0.4918	0.5017	0.5368	0.1089	0.1877	0.1995	0.1146	0.1059	0.1093	0.1973	0.1125	0.1932	0.1208	0.1162	0.1189	1.06074	0.901985	0.483442	1.90608	0.998889	1.0793	1.21744
C15	L-Cysteine hydrochloride monohydrate	20	mM	amino acid	polar	1	0.1417	0.1253	0.1154	0.1757	0.1397	0.1363	0.1478	0.1453	0.1418	0.1498	0.1384	0.1344	0.046	1.0085	0.609	0.1846	1.0752	0.1686	0.9792	0.2461	1.0616	1.1544	1.1777	1.2906	0.2825	0.0655	0.4466	0.1134	0.3046	0.1593	0.2349	0.1347	1.3225	1.148	1.0285	0.7058	1.4298	1.09167	0.887553	2.13081	1.38857	1.31847	1.55557
C16	L-Cysteine hydrochloride monohydrate	20	mM	amino acid	polar	1	0.1357	0.1371	0.102	0.1855	0.1434	0.146	0.1416	0.1476	0.133	0.1637	0.1375	0.1392	0.0437	1.1555	0.6373	0.3786	1.0489	0.1489	0.4401	0.547	1.1015	1.1523	1.2259	1.2636	0.181	0.229	0.5389	0.2872	0.4261	0.143	0.2251	0.1567	0.3578	1.0114	0.77	1.0782	1.3061	1.33496	0.611273	2.33287	1.46485	1.51846	1.42774
C17	L-Phenylalanine	20	mM	amino acid	hydrophobic	1	0.1418	0.1329	0.1073	0.1913	0.1451	0.2259	0.1359	0.136	0.1188	0.1477	0.1304	0.123	0.0444	1.0791	1.0467	0.1993	1.058	0.9575	0.3755	0.0458	0.4176	0.4475	0.8736	1.0442	0.1599	0.1379	0.1479	0.1772	0.139	0.1297	0.1453	0.1086	0.1501	0.1297	0.1195	0.1783	1.43186	1.24837	0.720548	2.45245	1.4999	3.16583	1.31022
C18	L-Phenylalanine	20	mM	amino acid	hydrophobic	1	0.2063	0.1377	0.1073	0.1986	0.1465	0.2157	0.1372	0.134	0.123	0.1563	0.1181	0.1201	0.0594	1.0494	0.5956	0.3723	0.9882	1.387	0.3671	0.3281	0.4019	0.3881	0.8478	0.9844	0.1844	0.1689	0.1694	0.1574	0.1349	0.1758	0.1339	0.127	0.1102	0.115	0.1198	0.1706	2.76172	1.34733	0.720548	2.60296	1.52877	2.95553	1.33702
C19	Carnitine Hydrochloride	20	mM	amino acid	charged	1	0.1307	0.1134	0.0934	0.1755	0.1251	0.1226	0.1413	0.1051	0.0966	0.1281	0.1122	0.1013	0.0408	0.0645	0.0876	0.0409	0.0501	0.0502	0.056	0.0431	0.0945	0.0753	0.2409	0.1974	0.6124	0.8881	1.0262	0.8934	1.0187	1.0481	1.0052	0.8552	0.6469	1.0117	1.0309	0.7868	1.20301	0.846317	0.43396	2.12669	1.08755	1.036	1.42156
C20	Carnitine Hydrochloride	20	mM	amino acid	charged	1	0.1832	0.1157	0.0925	0.1676	0.1204	0.116	0.1466	0.0998	0.0956	0.1249	0.1061	0.1137	0.038	0.0918	0.0779	0.0383	0.0473	0.0463	0.0563	0.0443	0.0636	0.0678	0.1786	0.2113	1.0124	0.8622	0.9394	0.8776	0.9535	0.9462	0.9444	1.0422	0.5441	0.8497	0.8927	0.7148	2.28544	0.893738	0.415403	1.96381	0.990642	0.899923	1.53083
C21	Adenine hydrochloride hydrate	4	mM	nucleic acid	nucleobase	5	0.2246	0.1228	0.0952	0.1819	0.1472	0.1512	0.1378	0.107	0.1049	0.1384	0.1322	0.0958	0.0456	0.5396	0.1282	0.0468	1.0114	0.965	0.7991	0.1134	0.3171	0.3377	0.5664	0.7392	1.4967	0.7444	0.9753	0.9583	1.1213	1.1121	0.7286	0.7263	0.8927	0.4996	1.1955	1.0853	3.13902	1.04013	0.471072	2.25864	1.5432	1.62567	1.34939
C22	Adenine hydrochloride hydrate	4	mM	nucleic acid	nucleobase	5	0.2081	0.1237	0.0941	0.185	0.1447	0.1489	0.1372	0.1048	0.1011	0.1309	0.1147	0.0929	0.0442	0.6956	0.1341	0.1426	0.8177	0.9965	0.9355	0.2936	0.3456	0.2986	0.6069	0.7119	0.9551	0.9754	0.7155	0.2561	1.1014	1.079	0.7428	0.9346	0.7003	0.4915	0.9085	0.757	2.79883	1.05868	0.448392	2.32256	1.49166	1.57825	1.33702
C23	D-Salicin	20	mM	sugar	monosaccharide	0	0.2482	0.32	0.3024	0.3133	0.1871	0.3495	0.2666	0.4083	0.2554	0.2946	0.3197	0.2134	0.046	1.8655	0.1168	1.9381	1.1732	1.1278	2.3429	0.3594	2.5391	2.4513	2.3723	2.5306	0.4945	0.6662	0.8401	0.8625	0.9715	0.9284	0.784	0.4869	0.7052	0.8502	0.7821	0.7159	3.62561	5.10597	4.7431	4.96783	2.36585	5.7142	4.00498
C24	D-Salicin	20	mM	sugar	monosaccharide	0	0.2917	0.3202	0.2982	0.213	0.1844	0.204	0.2072	0.2178	0.205	0.3043	0.2414	0.2357	2.5286	2.136	0.0631	0.197	1.285	1.0858	1.3906	2.6288	2.5906	2.688	2.685	2.8502	1.0252	0.7415	0.9392	0.4699	0.9886	0.8495	0.9676	0.8695	0.865	0.8369	0.8225	0.486	4.52248	5.11009	4.6565	2.89986	2.31019	2.7143	2.78027
D01	D-Fructose	20	mM	sugar	monosaccharide	0	0.2405	0.2203	0.4724	0.3132	0.176	0.2443	0.2284	0.3059	0.2277	0.2511	0.2296	0.198	2.5845	2.1762	0.1046	0.0493	1.7936	0.8041	2.7693	0.131	2.8048	2.5696	2.4217	2.341	0.6728	0.2028	0.1385	0.9607	0.5901	1.281	0.8676	0.2416	0.7793	0.8002	0.8371	0.5043	3.46685	3.05037	8.24813	4.96577	2.137	3.5452	3.21737
D02	D-Fructose	20	mM	sugar	monosaccharide	0	0.1504	0.2485	0.4711	0.2387	0.175	0.2202	0.2182	0.389	0.2126	0.2549	0.21	0.2111	0.9781	2.5486	0.0585	0.0511	1.8185	0.9595	1.5163	0.0832	2.2384	2.5122	2.0781	1.7838	0.0952	0.3571	0.201	0.4359	0.8353	1.0525	1.0022	0.4723	0.8032	0.8996	0.7111	0.5202	1.60918	3.63179	8.22133	3.42974	2.11638	3.04831	3.00707
D03	D-Raffinose pentahydrate	20	mM	sugar	trisaccharide	0	0.131	0.2224	0.5347	0.195	0.2177	0.4603	0.2694	0.2613	0.2268	0.2482	0.2479	0.2224	0.0788	2.837	0.0616	0.331	1.2036	0.1188	2.7789	0.4376	2.4879	2.4691	2.7472	2.4808	0.0807	0.6797	0.1176	0.7987	1.173	1.1214	0.9101	0.6755	0.8624	0.8462	0.5627	0.4896	1.20919	3.09367	9.53263	2.52874	2.99676	7.99866	4.06271
D04	D-Raffinose pentahydrate	20	mM	sugar	trisaccharide	0	0.2499	0.2722	0.5684	0.3353	0.2239	0.2441	0.1813	0.2894	0.2591	0.3121	0.2526	0.2557	2.2384	2.1135	0.0629	2.7139	1.5017	1.0871	1.7614	2.1353	2.5649	2.9058	2.6675	3.1794	0.4617	0.2784	0.1213	0.7623	1.1259	1.2979	0.7525	0.7808	0.9482	0.8969	0.9744	0.6363	3.66066	4.12044	10.2275	5.42142	3.12459	3.54107	2.24627
D05	D-Glucuronic Acid	20	mM	sugar	monosaccharide	0	0.1257	0.1073	0.0963	0.1819	0.1173	0.1127	0.1268	0.1131	0.1192	0.1453	0.134	0.1644	0.0412	0.054	0.0377	0.0516	0.044	0.0443	0.0484	0.0548	0.122	0.0688	0.1351	0.1513	0.3285	0.5436	0.4371	0.4557	0.656	0.6094	0.3	0.6274	0.5906	0.6563	0.2002	0.4685	1.09992	0.720548	0.493751	2.25864	0.926727	0.831885	1.1226
D06	D-Glucuronic Acid	20	mM	sugar	monosaccharide	0	0.1219	0.1103	0.0964	0.1816	0.1163	0.1162	0.1255	0.1136	0.1139	0.1369	0.1379	0.1576	0.0395	0.0447	0.0368	0.0425	0.0413	0.0436	0.0486	0.0496	0.0752	0.0759	0.1598	0.1314	0.3723	0.7205	0.6203	0.5166	0.7542	0.7256	0.6031	0.7298	0.5881	0.6415	0.3497	0.4828	1.02157	0.782402	0.495813	2.25246	0.906109	0.904047	1.09579
D07	Citric Acid	20	mM	organic acid	dicarboxylic acid	0	0.1215	0.112	0.0989	0.1802	0.1199	0.122	0.1129	0.1202	0.1106	0.1236	0.1346	0.1473	0.0409	0.0472	0.04	0.0404	0.0445	0.0429	0.0447	0.0448	0.0912	0.0694	0.1231	0.1012	0.7935	0.3609	0.5607	1.0197	1.0082	0.6161	1.031	0.5379	1.0872	0.4381	1.0739	0.7397	1.01332	0.817452	0.547358	2.22359	0.980333	1.02363	0.836008
D08	Citric Acid	20	mM	organic acid	dicarboxylic acid	0	0.1206	0.1057	0.0959	0.1759	0.1167	0.1062	0.1164	0.1109	0.1185	0.1209	0.1262	0.1425	0.0363	0.0455	0.038	0.0375	0.0438	0.0433	0.0397	0.0429	0.0687	0.0647	0.1228	0.148	0.8909	0.6671	1.0599	0.6958	0.3986	0.986	0.7298	0.8766	0.3076	0.8283	1.0734	0.8752	0.994766	0.687559	0.485504	2.13493	0.914356	0.697868	0.908171
D09	Xylitol	20	mM	sugar	monosaccharide	0	0.1187	0.1753	0.2198	0.1923	0.1502	0.1711	0.16	0.1516	0.1441	0.144	0.1678	0.1599	0.0484	2.4053	0.7373	0.1256	1.0332	1.0051	1.0026	0.0441	0.9754	0.6545	1.0429	1.0508	0.8055	0.8271	1.0804	0.6799	0.6269	0.7219	0.895	0.7727	0.4705	0.6648	0.0778	0.5939	0.955592	2.12256	3.04006	2.47307	1.60505	2.03597	1.80711
D10	Xylitol	20	mM	sugar	monosaccharide	0	0.1558	0.1898	0.2491	0.193	0.155	0.1613	0.1491	0.1567	0.1457	0.1346	0.2488	0.161	0.9112	2.4195	0.8654	0.0873	1.0277	1.046	0.9782	0.0446	0.9971	0.6326	1.0115	1.0727	0.905	0.997	1.3521	0.7429	0.8526	0.6539	0.666	0.8848	0.5308	0.6467	0.4856	0.8155	1.72051	2.42152	3.64416	2.4875	1.70402	1.83391	1.58238
D11	Glycerol	20	mM	alcohol	alcohol	0	0.1822	0.2051	0.2969	0.1948	0.1955	0.1679	0.16	0.3801	0.1888	0.1994	0.3423	0.2186	1.3766	2.1544	0.0583	0.0527	1.0689	1.5489	1.0957	1.9481	2.7313	2.377	2.2672	2.2655	0.601	0.4443	0.7576	0.5072	1.4425	1.0677	1.1029	0.8903	0.6502	0.7896	0.746	0.5195	2.26483	2.73698	4.6297	2.52461	2.53904	1.96999	1.80711
D12	Glycerol	20	mM	alcohol	alcohol	0	0.2696	0.2243	0.3174	0.1972	0.2115	0.1722	0.1623	0.4008	0.2219	0.2167	0.2167	0.2109	2.7105	2.2514	0.0469	0.1859	1.9073	1.0548	0.985	1.3889	2.4455	2.0109	2.8102	2.3668	0.9262	0.8594	0.7861	0.7412	1.2178	0.887	1.0276	0.8346	0.7981	0.7584	0.8533	0.4131	4.06683	3.13284	5.05236	2.57409	2.86893	2.05865	1.85453
D13	L-Histidine	20	mM	amino acid	polar	3	0.1134	0.1081	0.0942	0.1673	0.1243	0.1185	0.129	0.156	0.1262	0.158	0.1169	0.1135	0.0433	0.5296	0.4178	0.0443	0.3645	0.6376	0.4093	0.0853	0.7602	0.4959	0.5029	0.566	0.1165	0.118	0.1146	0.056	0.1007	0.1126	0.0884	0.104	0.0732	0.1158	0.2217	0.1082	0.846317	0.737042	0.450454	1.95762	1.07105	0.951468	1.16796
D14	L-Histidine	20	mM	amino acid	polar	3	0.1198	0.1148	0.0968	0.1621	0.1204	0.122	0.1256	0.1499	0.1201	0.1289	0.1214	0.1469	0.3115	1.0407	0.4289	0.0426	0.4342	0.7099	0.4012	0.3103	0.8053	0.3966	0.4701	0.6052	0.1164	0.2344	0.1816	0.1064	0.1023	0.1084	0.1236	0.1058	0.102	0.1133	0.1199	0.1124	0.978271	0.875182	0.50406	1.85041	0.990642	1.02363	1.09786
D15	L-Cysteine hydrochloride monohydrate	20	mM	amino acid	polar	1	0.132	0.1255	0.1193	0.179	0.1364	0.1244	0.1327	0.1741	0.1509	0.147	0.1442	0.1514	0.041	0.9127	0.5826	0.0483	1.055	0.2264	0.2942	1.1916	1.0873	1.2131	1.2029	1.2357	0.1984	0.1668	0.5378	0.1145	0.1975	0.149	0.1366	0.6925	0.9104	1.0921	0.9613	0.8031	1.22981	1.09579	0.967962	2.19885	1.32053	1.07311	1.24424
D16	L-Cysteine hydrochloride monohydrate	20	mM	amino acid	polar	1	0.128	0.1349	0.1007	0.1803	0.1514	0.1156	0.1396	0.1452	0.1346	0.1563	0.1655	0.1457	0.0418	1.164	0.6155	0.0455	0.9858	0.1606	0.3061	0.5319	1.0865	1.1407	1.2135	1.2608	0.2069	0.1682	0.3669	0.1612	0.3261	0.1719	0.1228	0.1514	1.1642	0.9189	0.946	0.5521	1.14734	1.2896	0.58447	2.22565	1.6298	0.891676	1.38651
D17	L-Phenylalanine	20	mM	amino acid	hydrophobic	1	0.1275	0.1335	0.1076	0.2011	0.1427	0.2061	0.1443	0.1636	0.1226	0.1556	0.1301	0.1256	0.0444	1.0315	1.0077	0.058	1.1539	0.9292	0.3686	0.3786	0.4373	0.5137	0.8509	0.9462	0.1215	0.145	0.1641	0.175	0.1261	0.1282	0.1446	0.1687	0.1263	0.1241	0.1213	0.1507	1.13703	1.26074	0.726733	2.6545	1.45042	2.75759	1.48341
D18	L-Phenylalanine	20	mM	amino acid	hydrophobic	1	0.1315	0.1376	0.1194	0.2048	0.1554	0.2018	0.1564	0.1549	0.1251	0.1609	0.1225	0.1473	0.0417	1.0723	0.6861	0.35	1.1863	1.09	0.3049	0.0943	0.4752	0.5658	0.8509	0.9946	0.1625	0.1363	0.178	0.1801	0.1305	0.1406	0.1335	0.2086	0.1424	0.1399	0.1213	0.1692	1.2195	1.34527	0.970024	2.73079	1.71227	2.66894	1.73289
D19	Carnitine Hydrochloride	20	mM	amino acid	charged	1	0.1279	0.1172	0.0952	0.1728	0.1286	0.1101	0.1417	0.1049	0.0974	0.1336	0.1093	0.1124	0.0384	0.0793	0.0739	0.0421	0.0475	0.0511	0.0556	0.043	0.1034	0.092	0.2525	0.2208	1.044	1.0333	1.1199	1.3333	0.934	1.0204	0.5655	1.0372	0.9551	0.961	0.9394	1.1633	1.14528	0.924665	0.471072	2.07102	1.15971	0.778278	1.4298
D20	Carnitine Hydrochloride	20	mM	amino acid	charged	1	0.1388	0.1135	0.0954	0.1764	0.125	0.1218	0.1374	0.0964	0.1099	0.1553	0.107	0.0962	0.0362	0.0746	0.0849	0.0371	0.0464	0.0461	0.049	0.0429	0.1001	0.0763	0.2356	0.167	1.0142	0.9304	0.8798	0.8731	0.9754	0.974	0.8785	0.774	0.8924	0.9087	1.0611	0.4398	1.37001	0.848379	0.475195	2.14524	1.08548	1.01951	1.34115
D21	Adenine hydrochloride hydrate	4	mM	nucleic acid	nucleobase	5	0.205	0.1208	0.0963	0.1873	0.15	0.1989	0.1375	0.108	0.1091	0.1384	0.1312	0.1075	0.2936	0.5267	0.1165	0.0741	0.6824	0.9929	0.8322	0.0429	0.41	0.3714	0.564	0.8401	0.9114	0.5619	0.4341	1.0946	1.1104	0.9927	0.6748	0.6317	0.1189	0.9647	1.1073	0.531	2.73491	0.998889	0.493751	2.36998	1.60093	2.60915	1.34321
D22	Adenine hydrochloride hydrate	4	mM	nucleic acid	nucleobase	5	0.1936	0.1213	0.0947	0.1874	0.1431	0.1758	0.1557	0.1033	0.0999	0.1399	0.1123	0.1022	0.3359	0.6172	0.1209	0.0465	0.802	1.0199	1.0946	0.0428	0.3078	0.3413	0.5945	0.7736	0.5569	1.0212	0.8944	1.0006	1.1323	0.8064	0.6496	0.923	0.8528	0.4977	0.8873	0.4882	2.49987	1.0092	0.460763	2.37204	1.45867	2.13287	1.71845
D23	D-Salicin	20	mM	sugar	monosaccharide	0	0.2669	0.3441	0.3284	0.2316	0.1811	0.2113	0.2083	0.3428	0.2639	0.2935	0.2903	0.2219	2.0838	1.8168	0.0481	0.3287	1.1763	1.0171	1.5234	0.2505	2.1741	2.2173	2.6375	3.0095	0.4279	0.8233	0.9988	0.4062	0.9179	0.9344	0.9038	0.4274	0.97	0.7666	0.7462	0.674	4.01116	5.60286	5.27916	3.28335	2.24215	2.86481	2.80295
D24	D-Salicin	20	mM	sugar	monosaccharide	0	0.2345	0.2809	0.2996	0.2007	0.1528	0.1939	0.1837	0.2813	0.2264	0.2735	0.2361	0.2532	0.1455	2.2234	0.0695	0.0659	1.2034	1.3361	1.5654	0.0638	2.3315	2.1594	2.2131	2.6208	0.6822	0.778	1.0636	0.5524	0.911	0.7797	0.9841	0.3357	0.8749	0.8802	0.8236	0.7162	3.34314	4.29981	4.68537	2.64626	1.65866	2.50606	2.29575
E01	Sucrose	20	mM	sugar	disaccharide	0	0.1894	0.1671	0.154	0.2399	0.1609	0.2216	0.272	0.17	0.1703	0.1923	0.1948	0.1728	1.8464	1.3651	2.0187	0.1247	0.9881	1.8023	2.227	1.8174	2.2316	1.937	1.6404	2.2869	0.3751	0.3795	0.2287	0.2743	0.2167	0.4371	0.4487	0.3441	0.2654	0.2532	0.2286	0.4173	2.41328	1.9535	1.6834	3.45448	1.82567	3.07717	4.11631
E02	Sucrose	20	mM	sugar	disaccharide	0	0.2575	0.2302	0.2134	0.4864	0.2007	0.1663	0.1997	0.2039	0.2127	0.248	0.2554	0.1862	2.1462	2.1939	3.2201	2.9543	0.8916	0.0784	1.6076	0.117	1.8529	2.0682	2.4059	2.3581	0.5563	0.1255	0.478	0.3655	0.48	0.2839	0.4448	0.3656	0.388	0.3962	0.443	0.4233	3.81735	3.25448	2.9081	8.53678	2.64626	1.937	2.62564
E03	L-Rhamnose monohydrate	20	mM	sugar	monosaccharide	0	0.1296	0.1831	0.2448	0.1832	0.1846	0.2477	0.1679	0.3972	0.1809	0.2206	0.2034	0.2126	0.045	1.9613	0.076	0.0483	0.9457	1.3034	1.0391	0.0776	1.9587	1.6348	1.4433	1.8333	0.7678	0.6862	0.2681	0.5512	0.7724	0.7634	0.7579	0.1178	0.5019	0.5832	0.6529	0.3393	1.18033	2.28338	3.55551	2.28544	2.31431	3.6153	1.96999
E04	L-Rhamnose monohydrate	20	mM	sugar	monosaccharide	0	0.2148	0.2145	0.2628	0.2496	0.1974	0.1876	0.1504	0.3927	0.1811	0.1883	0.1932	0.207	1.9645	2.5857	0.0442	2.1094	1.2668	1.3824	0.8174	0.0752	1.6047	1.3206	2.0693	1.9725	0.7829	0.9345	0.3933	0.6813	0.8669	0.5493	0.9929	0.1292	0.5459	0.5917	0.6591	0.6392	2.93697	2.93078	3.92663	3.65447	2.57822	2.37616	1.60918
E05	D-Gluconic Acid sodium salt	20	mM	sugar	monosaccharide	0	0.1347	0.2336	0.4317	0.193	0.2596	0.2017	0.2099	0.2869	0.2348	0.245	0.2521	0.2593	0.2718	1.5844	0.0644	0.0531	0.2321	0.9246	1.4917	1.855	2.6251	2.5525	2.3525	2.038	0.3228	0.8516	0.7688	0.7371	0.5943	0.9066	0.6558	1.0287	0.6667	0.5242	0.4479	0.4737	1.28548	3.32459	7.40899	2.4875	3.86065	2.66688	2.83594
E06	D-Gluconic Acid sodium salt	20	mM	sugar	monosaccharide	0	0.1258	0.2834	0.3115	0.2107	0.2555	0.2011	0.2156	0.2969	0.245	0.2527	0.2529	0.2425	0.0427	1.848	0.0456	0.966	0.1871	1.0336	1.6275	2.2395	2.0968	2.1807	2.3187	3.0829	0.6684	0.7487	0.6891	0.8166	0.6995	0.9089	0.857	0.644	0.4573	0.5444	0.7734	0.3902	1.10198	4.35136	4.93072	2.85244	3.77612	2.6545	2.95346
E07	Sodium D-Lactate	20	mM	organic acid	monocarboxylic acid	0	0.1301	0.1364	0.1629	0.1967	0.1815	0.2395	0.1621	0.1992	0.1813	0.1823	0.2133	0.1994	0.1476	0.9378	1.0109	0.1477	2.0497	1.5836	0.9961	0.0688	2.0459	2.1525	2.351	2.3651	0.7445	1.0081	0.7629	1.0265	0.99	0.9335	0.9303	0.6398	0.7344	0.8388	0.7761	0.7071	1.19064	1.32053	1.8669	2.56379	2.25039	3.44623	1.85041
E08	Sodium D-Lactate	20	mM	organic acid	monocarboxylic acid	0	0.126	0.1312	0.1331	0.1959	0.1737	0.2063	0.1551	0.182	0.1759	0.1916	0.2008	0.2215	0.1675	0.8797	0.9411	0.0519	1.4057	1.6343	1.261	0.0439	2.0652	2.3883	1.5675	2.4599	0.9168	0.6844	0.8204	0.8267	0.4465	0.7917	0.8946	0.6004	0.8793	0.9464	1.0416	0.7012	1.1061	1.21332	1.25249	2.54729	2.08957	2.76172	1.70608
E09	Glycolic Acid	20	mM	organic acid	monocarboxylic acid	0	0.118	0.1023	0.0934	0.1621	0.1183	0.1014	0.1139	0.1163	0.1137	0.1174	0.1273	0.1203	0.0348	0.0417	0.0341	0.0344	0.0407	0.0401	0.0402	0.0369	0.0582	0.0609	0.2185	0.1963	1.0056	0.622	1.0515	1.0598	1.1943	1.1699	0.8906	1.1005	0.9382	1.0223	1.1408	0.9807	0.941159	0.617459	0.43396	1.85041	0.947345	0.598903	0.856626
E10	Glycolic Acid	20	mM	organic acid	monocarboxylic acid	0	0.1145	0.1027	0.0936	0.1698	0.1177	0.0996	0.1106	0.1204	0.1186	0.1211	0.1306	0.1387	0.035	0.0455	0.0333	0.0369	0.041	0.0423	0.0401	0.0382	0.0744	0.0607	0.2177	0.2581	0.9968	0.8715	1.1398	1.1857	1.2062	1.1399	1.0143	1.1168	1.1541	1.1261	1.0051	0.9467	0.868997	0.625706	0.438083	2.00917	0.934974	0.56179	0.788587
E11	D-Sorbitol	20	mM	sugar	monosaccharide	0	0.1202	0.2414	0.4493	0.1924	0.2132	0.2832	0.1521	0.2674	0.2515	0.2142	0.2325	0.2315	0.0714	1.067	0.0765	0.0671	2.2564	1.8231	1.0995	0.179	3.0626	2.4861	2.1027	2.9161	0.9853	1.5227	0.4887	0.9758	1.2261	0.9937	0.3096	0.5994	0.6591	0.828	0.8808	0.7457	0.986519	3.48541	7.77186	2.47513	2.90398	4.34723	1.64423
E12	D-Sorbitol	20	mM	sugar	monosaccharide	0	0.27	0.2574	0.4473	0.2066	0.2573	0.1744	0.2564	0.401	0.242	0.2506	0.3011	0.2565	2.5035	1.975	0.0486	0.9466	2.4983	2.1228	2.4832	2.3373	2.4695	2.8231	2.5651	2.9048	0.8655	0.92	0.6923	1.077	0.6242	0.9969	1.1148	0.8175	0.9035	0.8195	0.7722	0.7041	4.07508	3.81529	7.73063	2.7679	3.81323	2.10401	3.79467
E13	L-Lysine	20	mM	amino acid	charged	2	0.1225	0.1356	0.1317	0.2546	0.1604	0.21	0.1941	0.2922	0.171	0.1351	0.1266	0.1348	0.0583	0.5217	0.4946	0.2565	1.8673	1.2724	0.8579	0.0535	0.5538	0.466	0.7214	0.8111	0.1165	0.1883	0.1946	0.3168	0.3305	0.3586	0.3792	0.2407	0.2217	0.1624	0.2458	0.2331	1.03394	1.30403	1.22362	3.75756	1.81536	2.838	2.51018
E14	L-Lysine	20	mM	amino acid	charged	2	0.129	0.1399	0.1377	0.2581	0.1515	0.2078	0.1671	0.2793	0.1791	0.1465	0.1322	0.1369	0.0427	0.5904	0.9839	0.0451	1.5787	1.3374	0.8908	0.0412	0.5327	0.5422	0.7557	0.8084	0.3701	0.3896	0.2594	0.3699	0.3511	0.3121	0.2159	0.1866	0.151	0.1924	0.1528	0.3183	1.16796	1.39269	1.34733	3.82972	1.63186	2.79264	1.9535
E15	Glycine	20	mM	amino acid	hydrophobic	1	0.1208	0.1233	0.1031	0.1905	0.1415	0.1992	0.1471	0.1999	0.1283	0.1389	0.127	0.3176	0.0407	0.7616	1.4923	0.3462	1.5115	1.3127	0.8745	0.4244	0.9221	0.7917	0.9986	0.0898	0.4341	0.0876	0.3185	0.4006	0.404	0.3649	0.1985	0.298	0.2547	0.2966	0.1666	0.3362	0.998889	1.05043	0.633953	2.43596	1.42568	2.61533	1.54114
E16	Glycine	20	mM	amino acid	hydrophobic	1	0.1227	0.1305	0.1023	0.1914	0.1426	0.1923	0.1647	0.1422	0.1308	0.1506	0.1302	0.1401	0.0379	0.9899	1.3277	0.0483	1.5809	1.0999	1.0427	0.0799	0.8943	0.913	0.9729	0.9955	0.4062	0.4724	0.342	0.094	0.4885	0.2935	0.4935	0.0551	0.4058	0.2636	0.1975	0.3414	1.03806	1.19888	0.617459	2.45451	1.44836	2.47307	1.90401
E17	L-tyrosine disodium salt	20	mM	amino acid	polar	1	1.3588	1.5819	0.8839	1.8914	1.6942	1.7133	1.8242	1.1316	0.2698	0.4962	0.2355	0.3075	0.158	1.1787	1.193	0.3205	1.5657	0.8008	1.5998	0.1117	1.9858	2.2666	1.9632	2.1987	0.7057	0.2964	0.5399	0.489	0.3354	0.3461	0.3803	0.5633	1.9534	1.243	1.9299	1.3931	26.5238	31.1237	16.7324	37.5049	33.4391	33.8329	36.1194
E18	L-tyrosine disodium salt	20	mM	amino acid	polar	1	1.2433	1.2976	1.0404	1.3581	1.7092	1.7418	1.6975	1.6541	0.7406	0.5586	0.4579	0.3922	0.0882	0.7649	0.9498	0.2245	1.4835	0.9896	1.9491	0.0433	2.0036	2.0782	2.1603	2.3897	0.5592	0.5132	0.6443	0.4738	0.4813	0.2336	0.2488	0.5091	0.8453	0.9725	1.12	1.7754	24.1425	25.262	19.9591	26.5094	33.7483	34.4205	33.5071
E19	Gelatin	0.4	mg/mL	amino acid	polypeptide	1.02	0.1561	0.1428	0.117	0.2417	0.1612	0.1997	0.1892	0.2155	0.167	0.2006	0.1379	0.1257	0.1199	1.0166	0.7623	0.1617	0.9201	1.4114	0.7565	0.0606	0.4609	0.4766	0.9471	1.0119	0.4419	1.1044	0.9258	0.6469	1.0663	0.8814	0.8208	0.7328	0.6819	0.9224	0.989	0.606	1.7267	1.45248	0.920541	3.49159	1.83185	2.62564	2.40915
E20	Gelatin	0.4	mg/mL	amino acid	polypeptide	1.02	0.226	0.1568	0.1546	0.228	0.1871	0.1822	0.1653	0.1879	0.1489	0.2118	0.1328	0.1223	0.1642	1.01	0.5351	0.0488	0.9297	1.278	0.6729	0.0506	0.4737	0.5381	1.0049	1.0476	1.0464	1.0695	1.3281	0.8631	0.9687	0.7077	0.9852	0.6075	0.9349	1.0558	0.9449	0.6635	3.16789	1.74113	1.69577	3.20913	2.36585	2.26483	1.91638
E21	Uridine	20	mM	nucleic acid	nucleobase	2	0.201	0.2166	0.1442	0.2002	0.1601	0.1544	0.1378	0.1972	0.2512	0.2842	0.2344	0.2109	0.0412	1.8067	0.9771	0.1404	1.6296	0.9974	0.9449	0.0612	2.6103	3.0022	2.5565	2.6945	1.1012	0.3541	0.8724	0.9736	1.0465	1.2246	1.0913	0.6074	0.8397	0.5599	0.9015	0.5838	2.65244	2.97408	1.48135	2.63595	1.80917	1.69165	1.34939
E22	Uridine	20	mM	nucleic acid	nucleobase	2	0.2246	0.2488	0.1365	0.317	0.1804	0.1635	0.1405	0.2476	0.1992	0.2565	0.2281	0.218	0.0429	2.3236	0.9058	3.0556	1.3619	1.316	1.0991	0.0561	2.2018	2.3804	2.0054	2.8931	0.4859	0.4408	0.5044	0.604	0.5897	1.1587	0.9409	0.6296	0.6016	0.7189	0.7251	0.7602	3.13902	3.63798	1.32259	5.04412	2.22771	1.87927	1.40506
E23	Beta-Lactose	20	mM	sugar	disaccharide	0	0.2149	0.2242	0.3122	0.2481	0.1616	0.2535	0.17	0.3094	0.1836	0.2264	0.2403	0.204	0.0504	2.0299	0.1732	1.4858	2.052	0.5662	2.2174	0.1545	2.2546	2.439	2.6894	2.2338	0.8015	0.5253	1.0475	0.8123	1.0546	1.1013	1.0053	0.2868	0.6615	0.8468	1.2384	0.7425	2.93903	3.13078	4.94515	3.62354	1.8401	3.73488	2.01329
E24	Beta-Lactose	20	mM	sugar	disaccharide	0	0.3157	0.2373	0.2598	0.1852	0.1385	0.2456	0.1568	0.2731	0.1887	0.228	0.2072	0.2316	1.7113	2.6463	0.0491	0.2816	2.149	0.7982	1.9418	0.1103	2.7944	2.9676	3.3394	2.1889	0.7722	0.3997	1.0235	0.87	1.0938	1.0762	1.0022	0.4776	0.7988	0.9727	0.8362	0.825	5.01731	3.40087	3.86477	2.32668	1.36383	3.572	1.74113
F01	Sucrose	20	mM	sugar	disaccharide	0	0.1283	0.1832	0.161	0.1849	0.1763	0.1641	0.2091	0.1166	0.1767	0.2599	0.2058	0.185	0.0947	1.7757	2.3288	0.1109	1.1353	0.0576	1.94	0.0578	1.9081	2.586	1.7141	2.6965	0.1992	0.4535	0.2471	0.1971	0.3312	0.292	0.2953	0.6691	0.3851	0.4099	0.3329	0.3044	1.15352	2.28544	1.82773	2.3205	2.14318	1.89164	2.81945
F02	Sucrose	20	mM	sugar	disaccharide	0	0.1348	0.2139	0.185	0.1873	0.2195	0.1722	0.2322	0.2672	0.238	0.2637	0.241	0.2121	0.0477	1.7471	2.3233	0.0645	0.9796	0.0504	2.125	2.1369	2.0665	2.1823	2.1523	2.9078	0.425	0.4169	0.3305	0.3251	0.5624	0.3387	0.5044	0.3994	0.5165	0.3295	0.4406	0.3766	1.28754	2.91841	2.32256	2.36998	3.03387	2.05865	3.29572
F03	L-Rhamnose monohydrate	20	mM	sugar	monosaccharide	0	0.1261	0.1961	0.2267	0.186	0.2005	0.1936	0.1372	0.2242	0.165	0.2725	0.204	0.2014	0.0577	2.283	0.0425	0.111	1.9386	1.5176	0.8314	1.5917	2.0348	2.0879	2.2215	2.0946	0.7971	0.7754	0.1961	0.6708	0.7554	0.9203	0.635	0.5339	0.6593	0.5779	0.8565	0.4013	1.10816	2.55142	3.18232	2.34317	2.64213	2.49987	1.33702
F04	L-Rhamnose monohydrate	20	mM	sugar	monosaccharide	0	0.1299	0.2316	0.2917	0.2334	0.1775	0.1918	0.1514	0.2987	0.1881	0.1856	0.2148	0.2122	0.0428	2.0961	0.0416	1.0062	0.9371	1.0971	0.8641	1.7266	1.6259	1.9071	1.7604	2.3558	0.8635	1.0074	0.5069	0.3585	0.8731	1.0223	0.9719	0.3878	0.4407	0.4789	0.6082	0.4182	1.18651	3.28335	4.52248	3.32046	2.16792	2.46276	1.6298
F05	D-Gluconic Acid sodium salt	20	mM	sugar	monosaccharide	0	0.2316	0.2557	0.3004	0.3013	0.2749	0.3613	0.2591	0.2762	0.2351	0.2596	0.2475	0.2377	2.0625	1.2723	0.042	2.0365	0.0614	1.2473	2.2775	0.1733	2.3581	2.1634	2.0796	3.0549	0.5795	0.8652	0.7119	0.5549	0.6646	0.7878	0.7472	0.5027	0.7195	0.6118	0.7543	0.3881	3.28335	3.78024	4.70186	4.72042	4.1761	5.95749	3.85034
F06	D-Gluconic Acid sodium salt	20	mM	sugar	monosaccharide	0	0.1253	0.3078	0.3555	0.2847	0.274	0.2304	0.2135	0.2741	0.2547	0.2559	0.2567	0.2657	0.0522	1.6514	0.0414	1.5709	0.0481	1.0843	1.5078	0.0632	2.2225	2.3289	2.1697	3.1413	0.9877	0.9455	0.5245	0.6488	0.6491	1.2131	0.856	0.521	0.9694	0.5564	0.5681	0.4118	1.09167	4.85443	5.8379	4.37816	4.15755	3.25861	2.91017
F07	Sodium D-Lactate	20	mM	organic acid	monocarboxylic acid	0	0.1558	0.1333	0.2174	0.2046	0.1629	0.1985	0.1704	0.2169	0.1789	0.1849	0.2105	0.2107	0.4281	0.9926	1.1991	0.5844	2.1193	1.437	1.3628	0.0478	2.2807	2.3414	2.4475	2.4554	0.5686	1.0419	0.7595	0.9465	0.897	0.8403	0.7316	0.6803	0.9642	0.9295	0.8675	0.591	1.72051	1.25661	2.99058	2.72667	1.8669	2.6009	2.02154
F08	Sodium D-Lactate	20	mM	organic acid	monocarboxylic acid	0	0.1246	0.128	0.1457	0.1983	0.1666	0.2162	0.1597	0.2334	0.188	0.1883	0.2063	0.194	0.0416	0.7475	0.8471	0.0573	1.9219	2.0167	1.3538	0.0524	2.3798	2.0619	2.1171	1.816	0.9805	1.1533	0.9468	0.9487	0.845	0.854	1.5015	0.7791	1.194	0.8998	0.9252	0.7371	1.07724	1.14734	1.51227	2.59677	1.94319	2.96583	1.80092
F09	Glycolic Acid	20	mM	organic acid	monocarboxylic acid	0	0.1183	0.1065	0.0947	0.1651	0.1153	0.1053	0.1222	0.1206	0.1175	0.125	0.1375	0.1334	0.0337	0.0443	0.0328	0.0386	0.0407	0.0414	0.0512	0.0372	0.0628	0.0656	0.1754	0.2501	0.3653	1.0275	1.1531	1.0076	1.0638	1.1994	0.3932	1.237	1.2558	1.0926	0.6713	0.9506	0.947345	0.704054	0.460763	1.91226	0.885491	0.679312	1.02775
F10	Glycolic Acid	20	mM	organic acid	monocarboxylic acid	0	0.1127	0.1116	0.0952	0.1667	0.1415	0.1031	0.1217	0.1187	0.1223	0.1217	0.1305	0.1493	0.0346	0.0443	0.0331	0.0353	0.0402	0.041	0.0432	0.0378	0.0778	0.0569	0.2287	0.2666	0.9125	0.6057	1.0956	0.9869	0.5552	1.2784	0.7319	0.9543	1.0479	1.0658	0.6061	0.9876	0.831885	0.809205	0.471072	1.94525	1.42568	0.633953	1.01745
F11	D-Sorbitol	20	mM	sugar	monosaccharide	0	0.2956	0.2688	0.5944	0.1992	0.2154	0.1747	0.1626	0.3182	0.2668	0.234	0.3652	0.2547	2.499	1.5682	0.0529	0.0864	2.6036	1.6095	1.3002	0.3887	3.1064	3.0174	2.7747	3.2201	0.8941	1.4072	0.5197	1.0001	1.1469	1.0334	0.6941	0.6405	0.7138	0.8183	0.7501	0.682	4.60289	4.05033	10.7635	2.61533	2.94934	2.11019	1.86072
F12	D-Sorbitol	20	mM	sugar	monosaccharide	0	0.3162	0.2749	0.5005	0.3551	0.1521	0.3273	0.2495	0.4179	0.2661	0.219	0.2164	0.2646	1.8124	2.3993	0.0451	2.1229	1.5703	1.2239	1.8868	1.472	2.5076	2.5915	2.294	2.6017	1.4396	1.03	0.6118	0.6505	1.0125	1.5731	0.8069	0.4166	0.7459	0.8861	1.1582	0.7175	5.02762	4.1761	8.8275	5.82966	1.64423	5.25648	3.65241
F13	L-Lysine	20	mM	amino acid	charged	2	0.1279	0.1393	0.1307	0.2541	0.152	0.2088	0.1773	0.2784	0.1427	0.1382	0.1307	0.1414	0.2799	0.4929	0.7604	0.0467	1.9794	0.9634	0.8639	0.0422	0.5354	0.48	0.6725	0.7741	0.1156	0.3244	0.2044	0.3232	0.3288	0.3033	0.3165	0.2388	0.2364	0.2453	0.1633	0.2757	1.14528	1.38032	1.20301	3.74725	1.64217	2.81326	2.1638
F14	L-Lysine	20	mM	amino acid	charged	2	0.1218	0.1404	0.1263	0.2669	0.1538	0.1993	0.1722	0.246	0.1668	0.1418	0.1293	0.1532	0.0462	0.5096	0.5922	0.2303	1.2157	1.1241	0.8709	0.0397	0.5641	0.4844	0.674	0.8044	0.2796	0.1365	0.2437	0.2856	0.3596	0.338	0.1946	0.2079	0.2596	0.2509	0.2806	0.2759	1.01951	1.403	1.11229	4.01116	1.67928	2.61739	2.05865
F15	Glycine	20	mM	amino acid	hydrophobic	1	0.1191	0.1205	0.1022	0.1926	0.1455	0.1835	0.1506	0.1614	0.137	0.1418	0.125	0.133	0.0376	0.8454	0.6408	0.04	0.8274	1.033	1.2007	0.3047	0.9104	0.8464	0.9467	0.9852	0.3447	0.4109	0.294	0.2717	0.4504	0.3413	0.4823	0.3449	0.282	0.3008	0.195	0.4267	0.963839	0.992704	0.615397	2.47925	1.50815	2.29163	1.6133
F16	Glycine	20	mM	amino acid	hydrophobic	1	0.1238	0.1282	0.0998	0.1948	0.1485	0.1809	0.1575	0.1515	0.1283	0.1431	0.1252	0.1159	0.3381	0.9794	0.4061	0.0393	0.9107	1.4484	1.1166	0.4235	0.8937	0.873	0.9703	0.9918	0.4749	0.4875	0.3484	0.6092	0.399	0.7322	0.5656	0.3119	0.4487	0.2967	0.2592	0.3406	1.06074	1.15146	0.565914	2.52461	1.57	2.23802	1.75557
F17	L-tyrosine disodium salt	20	mM	amino acid	polar	1	1.63	1.3831	0.8579	1.8552	1.6698	1.8248	1.7688	1.6462	0.6731	0.7038	0.6975	0.7929	0.054	1.0035	0.9258	0.0558	1.8141	1.0173	1.7933	0.0389	1.6536	2.5805	2.1579	2.3398	0.2851	0.2579	0.6517	0.4082	0.5019	0.2761	0.3732	0.5	1.2128	0.8816	0.9298	1.1167	32.1154	27.0248	16.1963	36.7585	32.936	36.1317	34.9771
F18	L-tyrosine disodium salt	20	mM	amino acid	polar	1	1.6159	0.8549	1.5741	1.7042	1.7744	1.6737	1.7223	1.3996	0.3986	0.909	0.7559	0.2357	0.2677	0.9796	0.9106	0.1158	1.8235	0.6236	1.02	0.0383	1.7579	2.5848	2.1545	2.7969	0.6358	0.47	0.5126	0.5312	0.4478	0.3516	0.3477	0.4654	1.3367	0.861	1.0411	1.3554	31.8247	16.1345	30.9628	33.6452	35.0926	33.0164	34.0184
F19	Gelatin	0.4	mg/mL	amino acid	polypeptide	1.02	0.2151	0.1584	0.132	0.2292	0.1571	0.1936	0.2068	0.2227	0.1696	0.1989	0.1335	0.1439	0.0508	1.13	0.8322	0.3362	0.9338	1.1816	0.7725	0.0492	0.4399	0.5723	0.9453	1.0472	0.9104	1.0937	1.0168	0.938	0.9047	0.89	1.2023	0.7796	1.0024	0.841	0.7705	1.2155	2.94316	1.77412	1.22981	3.23387	1.74732	2.49987	2.77203
F20	Gelatin	0.4	mg/mL	amino acid	polypeptide	1.02	0.2552	0.1475	0.1138	0.2287	0.25	0.2025	0.1861	0.182	0.1599	0.1929	0.1287	0.1128	0.984	1.0456	0.6898	0.0589	0.144	1.5182	0.8928	0.0568	0.4723	0.4094	0.9732	1.0982	0.6285	1.0931	1.0441	0.8625	1.0902	0.9729	0.9846	0.5735	0.5858	0.7951	0.7393	1.1458	3.76993	1.54939	0.854564	3.22356	3.66272	2.68337	2.34524
F21	Uridine	20	mM	nucleic acid	nucleobase	2	0.1906	0.2268	0.1402	0.2018	0.174	0.1707	0.1414	0.2834	0.199	0.3404	0.2418	0.2001	0.0415	1.9232	0.9908	0.0742	1.5509	1.6194	1.071	0.0581	1.9928	2.5765	3.0021	2.7775	0.7798	0.8469	0.7936	1.0194	0.8135	1.0488	1.1258	0.4958	0.5924	0.8566	0.8498	0.6898	2.43802	3.18438	1.39888	2.66894	2.09576	2.02772	1.42362
F22	Uridine	20	mM	nucleic acid	nucleobase	2	0.2218	0.2454	0.1227	0.1963	0.1628	0.1651	0.1344	0.1258	0.2869	0.2639	0.227	0.222	0.664	2.1006	1.0275	0.1049	1.98	1.0994	1.0835	0.0496	2.9976	2.3374	2.2739	3.0897	0.8225	0.3819	0.7752	0.7656	0.9779	1.1134	1.1178	0.7056	0.781	0.7624	0.8357	0.7356	3.08129	3.56788	1.03806	2.55554	1.86484	1.91226	1.27929
F23	Beta-Lactose	20	mM	sugar	disaccharide	0	0.2761	0.2357	0.2995	0.1958	0.156	0.2599	0.169	0.3556	0.2134	0.243	0.2308	0.2134	1.72	2.7433	0.2577	0.2588	2.3098	1.3088	1.7955	0.105	2.8124	2.9126	2.5381	3.0691	0.7661	0.499	1.0369	1.2066	1.0744	1.5453	0.9077	0.3402	1.1236	0.9576	1.2018	0.811	4.20085	3.36788	4.6833	2.54523	1.72464	3.86684	1.99267
F24	Beta-Lactose	20	mM	sugar	disaccharide	0	0.1936	0.2386	0.2602	0.252	0.1308	0.2504	0.1574	0.3108	0.188	0.212	0.2169	0.2094	0.1763	2.2208	0.6089	1.8911	1.8073	0.7821	1.7448	1.8489	2.8625	2.1215	2.9153	3.1445	0.4337	0.86	1.0223	0.9124	0.9986	1.2986	0.9477	0.7714	0.6945	0.8587	0.9368	0.7832	2.49987	3.42767	3.87302	3.70395	1.20507	3.67097	1.7535
G01	L-Arabinose	20	mM	sugar	monosaccharide	0	0.1342	0.2048	0.4071	0.1872	0.1544	0.2573	0.1672	0.4579	0.1864	0.2569	0.2375	0.2369	0.0577	1.9666	0.144	0.0709	1.0055	0.956	1.0317	0.1234	1.9724	2.9654	2.4119	2.7088	0.8119	0.7461	0.1661	0.7596	0.6513	0.8022	0.9274	0.1262	0.9176	0.6507	0.6347	0.5812	1.27517	2.73079	6.90179	2.36792	1.69165	3.81323	1.95556
G02	L-Arabinose	20	mM	sugar	monosaccharide	0	0.2647	0.2662	0.4648	0.198	0.2321	0.2054	0.1713	0.3122	0.2196	0.2128	0.2314	0.2256	2.1047	1.9971	0.0504	0.0598	1.8154	1.5284	1.1778	2.2013	2.1762	2.4629	2.8848	2.847	0.8215	0.7643	0.239	0.932	0.8262	0.7579	0.8404	0.7099	0.5918	0.6477	0.5933	0.5813	3.9658	3.99673	8.09144	2.59059	3.29366	2.74316	2.04009
G03	a-Cyclodextrin	20	mM	sugar	polysaccharide	0	0.1578	0.1509	0.1495	0.2325	0.2154	0.2107	0.2027	0.1917	0.1814	0.168	0.2136	0.1255	0.2949	0.7816	0.9692	0.1108	1.0853	1.6979	1.5582	0.2007	0.9851	0.6894	1.0596	1.2445	0.963	0.2728	0.8424	0.9742	0.7306	0.6787	0.9492	0.7881	0.3808	0.7758	0.7455	0.7669	1.76175	1.61949	1.59062	3.30191	2.94934	2.85244	2.68749
G04	a-Cyclodextrin	20	mM	sugar	polysaccharide	0	0.158	0.1579	0.1465	0.2383	0.2007	0.2033	0.2216	0.1657	0.1885	0.1962	0.1982	0.1495	0.2392	0.8771	0.9953	0.0593	0.9673	1.4392	1.6991	0.9642	0.963	0.8769	1.1019	1.2829	0.2824	0.5013	0.6557	0.9891	0.8168	0.786	0.7504	0.7517	0.2892	0.508	0.7071	1.0852	1.76587	1.76381	1.52877	3.42149	2.64626	2.69986	3.07717
G05	D-Glucose-6-Phosphate sodium salt	20	mM	sugar	monosaccharide	0	0.1832	0.19	0.4141	0.2377	0.2803	0.1886	0.1492	0.3328	0.2109	0.2055	0.2292	0.1742	1.1897	2.298	0.1015	0.8748	2.1753	0.8381	1.0142	0.1259	2.2916	2.0519	2.4926	2.0345	0.8104	0.5938	0.1122	0.8322	0.8956	0.9922	0.8222	0.3902	0.8161	0.8394	0.6263	0.508	2.28544	2.42565	7.04611	3.40912	4.28744	2.39678	1.58444
G06	D-Glucose-6-Phosphate sodium salt	20	mM	sugar	monosaccharide	0	0.1437	0.2141	0.4214	0.2483	0.2324	0.2363	0.1361	0.2595	0.1972	0.2334	0.2326	0.1924	0.1357	2.2161	0.0495	0.3684	0.7977	1.9557	0.7382	0.0797	2.2653	2.2883	2.384	3.0198	0.8052	0.7979	0.1226	0.7745	0.8456	0.5942	0.9018	0.3962	0.8912	0.7923	0.8167	0.504	1.47104	2.92254	7.19662	3.62767	3.29984	3.38025	1.31434
G07	Sodium L-Lactate	20	mM	organic acid	monocarboxylic acid	0	0.2931	0.195	0.4595	0.2249	0.1895	0.2028	0.2516	0.2031	0.2105	0.2039	0.2413	0.2508	1.0022	2.3616	0.0902	0.4666	1.2605	1.7672	2.2708	0.3186	2.35	2.3273	2.2905	2.4398	0.6036	0.8095	0.6824	0.8929	0.6646	0.6425	0.9255	0.6105	1.0349	0.7785	0.9685	0.8864	4.55135	2.52874	7.98216	3.14521	2.41534	2.68956	3.69571
G08	Sodium L-Lactate	20	mM	organic acid	monocarboxylic acid	0	0.1205	0.2254	0.4984	0.2347	0.1804	0.2692	0.2469	0.1912	0.2026	0.221	0.2441	0.2245	0.0884	2.4809	0.0843	0.9373	1.6252	0.2419	2.1426	0.0491	2.4496	2.6171	1.5437	2.3891	0.8312	0.852	0.8858	0.9656	0.6667	0.4498	1.0012	0.6542	0.7527	0.7915	1.1248	0.925	0.992704	3.15552	8.7842	3.34727	2.22771	4.05858	3.5988
G09	D-Mannitol	20	mM	sugar	monosaccharide	0	0.1281	0.2398	0.4354	0.2001	0.1908	0.3124	0.2629	0.2997	0.2316	0.245	0.2477	0.2269	0.0429	2.4607	0.0885	0.0529	1.6369	1.2843	2.5546	0.1456	2.1527	2.5514	2.411	2.9748	0.8182	0.6167	0.4986	1.0064	1.0253	0.7227	0.5403	0.316	0.6232	0.8794	0.5441	0.475	1.1494	3.45242	7.48527	2.63389	2.44214	4.94927	3.92869
G10	D-Mannitol	20	mM	sugar	monosaccharide	0	0.261	0.2797	0.43	0.1994	0.2082	0.1648	0.1835	0.3256	0.2114	0.2319	0.2322	0.2596	1.7852	2.5418	0.0503	0.0555	1.754	0.8131	1.3451	0.1149	2.4447	2.4915	2.7485	3.1399	0.7895	0.5199	0.7064	1.0796	1.153	0.8102	0.9598	0.3799	0.7883	0.8767	0.507	0.4995	3.88952	4.27507	7.37394	2.61945	2.80089	1.90608	2.29163
G11	D,L-Malic Acid	20	mM	organic acid	dicarboxylic acid	0	0.1156	0.1056	0.0934	0.1702	0.1215	0.1029	0.1243	0.142	0.119	0.1229	0.1584	0.1168	0.0395	0.0495	0.049	0.0401	0.0439	0.043	0.0457	0.0399	0.0895	0.0611	0.1613	0.233	0.8104	0.1337	0.9619	0.5952	1.4604	0.904	0.7155	0.3589	1.1485	0.9728	1.1998	1.077	0.891676	0.685498	0.43396	2.01741	1.01332	0.629829	1.07105
G12	D,L-Malic Acid	20	mM	organic acid	dicarboxylic acid	0	0.1217	0.1081	0.0977	0.1664	0.1181	0.111	0.1268	0.1917	0.1177	0.1242	0.1298	0.1509	0.0394	0.0508	0.0462	0.0401	0.044	0.045	0.0485	0.0397	0.0713	0.0588	0.1625	0.2365	0.9597	1.085	0.9154	1.0145	1.1068	0.9259	0.9342	0.8458	0.9677	1.0532	1.1334	1.2678	1.01745	0.737042	0.522616	1.93906	0.943221	0.796834	1.1226
G13	L-Aspartic Acid	6	mM	amino acid	charged	1	0.1216	0.121	0.2606	0.2044	0.1372	0.2219	0.163	0.4312	0.1428	0.1425	0.1433	0.1315	0.0428	0.8604	0.0813	0.2467	1.0683	1.4719	0.943	0.9083	0.9835	0.9354	0.9893	1.3906	0.6885	0.2917	1.8484	0.2241	0.5989	1.6624	0.638	1.5202	0.4055	0.3305	0.3499	0.5968	1.01538	1.00301	3.88127	2.72254	1.33702	3.08336	1.86896
G14	L-Aspartic Acid	6	mM	amino acid	charged	1	0.1236	0.1262	0.2353	0.1773	0.14	0.2067	0.1552	0.3136	0.1369	0.1349	0.1669	0.1305	0.1948	0.9923	0.0852	0.5642	0.9549	1.4568	0.9147	0.0717	0.9487	0.9247	0.8561	1.3099	0.6973	0.3259	1.0112	0.3122	0.4591	1.5301	0.6307	0.5159	0.3417	0.4312	0.3284	0.619	1.05662	1.11023	3.35964	2.1638	1.39475	2.76996	1.70814
G15	L-Proline	20	mM	amino acid	hydrophobic	1	0.1357	0.1412	0.1531	0.1999	0.1416	0.2506	0.1508	0.3259	0.1514	0.1447	0.1304	0.1423	0.4842	0.9961	0.8618	0.316	1.4283	1.1301	0.9607	0.0537	0.9295	0.8687	0.8742	1.1803	0.378	0.2222	0.2489	0.2298	0.1972	0.4188	0.3024	0.2215	0.2055	0.2381	0.2964	0.2585	1.3061	1.41949	1.66485	2.62976	1.42774	3.67509	1.61743
G16	L-Proline	20	mM	amino acid	hydrophobic	1	0.1396	0.1517	0.1511	0.1967	0.1417	0.2518	0.1582	0.334	0.1379	0.1494	0.1311	0.1526	0.0904	0.9581	0.8777	0.4781	1.0567	0.0762	0.9573	0.0518	0.835	0.9686	0.974	1.1033	0.335	0.2815	0.3653	0.1918	0.2333	0.4723	0.3056	0.2177	0.261	0.1947	0.2574	0.2467	1.38651	1.63598	1.62361	2.56379	1.4298	3.69983	1.77
G17	L-Tryptophan	5	mM	amino acid	polar	2	0.1993	0.1368	0.1298	0.2069	0.155	0.1694	0.1497	0.1811	0.1416	0.148	0.1362	0.1145	0.5261	1.028	0.3021	0.0525	0.8856	0.9617	0.4804	0.1479	0.8772	0.6918	0.9868	1.0459	0.4702	0.2296	0.3593	0.3714	0.3962	0.3329	0.3337	0.34	0.3914	0.4362	0.3283	0.4234	2.61739	1.32878	1.18445	2.77409	1.70402	2.00092	1.59475
G18	L-Tryptophan	5	mM	amino acid	polar	2	0.2018	0.157	0.131	0.2009	0.1526	0.1644	0.1515	0.1436	0.1423	0.1464	0.1408	0.1365	0.044	1.0435	0.3338	0.5722	0.8464	1.1287	0.6241	0.0437	0.7565	0.826	0.9905	1.0785	0.4536	0.6205	0.6663	0.3958	0.4014	0.4172	0.2488	0.3704	0.7413	0.5246	0.3941	0.6201	2.66894	1.74526	1.20919	2.65038	1.65454	1.89783	1.63186
G19	casamino acids	2	mg/mL	amino acid	polypeptide	4	0.1987	0.2474	0.3076	0.272	0.3114	0.288	0.2521	0.3424	0.1977	0.2145	0.205	0.2262	0.0467	2.9126	0.0948	1.5812	0.0718	0.055	2.3184	0.1766	3.0842	2.6528	2.3384	2.854	0.2963	1.6286	1.6879	1.3137	1.5066	1.3586	1.8648	1.1596	1.4893	1.5599	1.2753	1.6613	2.60502	3.60911	4.85031	4.11631	4.92866	4.4462	3.70602
G20	casamino acids	2	mg/mL	amino acid	polypeptide	4	0.1981	0.2617	0.3152	0.3154	0.2746	0.2716	0.301	0.2953	0.1695	0.2345	0.1972	0.1753	0.0536	2.4843	0.0475	1.693	0.113	0.0565	1.33	0.1667	2.0507	2.6864	2.6835	2.1632	0.4939	1.2025	1.0599	1.4722	1.4264	1.3884	1.6133	1.1519	1.541	1.2758	1.6103	1.2918	2.59265	3.90395	5.007	5.01113	4.16992	4.10807	4.71423
G21	Thymidine	10	mM	nucleic acid	nucleoside	2	0.1956	0.2437	0.1508	0.2033	0.1477	0.2163	0.1608	0.1744	0.2185	0.2406	0.1997	0.1838	0.0463	2.3742	1.1235	0.0869	1.0415	0.8758	1.0581	1.3677	2.3498	2.7097	2.2705	2.6984	0.4816	0.7875	0.7829	1.1702	1.0859	0.5971	1.0257	0.898	0.8781	0.7122	0.7554	0.6841	2.54111	3.53283	1.61743	2.69986	1.55351	2.9679	1.8236
G22	Thymidine	10	mM	nucleic acid	nucleoside	2	0.2076	0.2723	0.1436	0.2747	0.1557	0.1162	0.1741	0.1415	0.1955	0.282	0.1839	0.1713	0.0447	2.7312	1.2328	1.0799	1.0383	0.0573	1.1069	1.0941	2.0744	2.6499	2.4261	2.4359	0.8881	0.7546	0.8697	0.7256	0.6675	0.8748	0.7159	0.7909	0.6957	0.7	0.7003	0.7038	2.78852	4.1225	1.46898	4.17198	1.71845	0.904047	2.09782
G23	D-Mannose	20	mM	sugar	monosaccharide	0	0.3235	0.2416	0.4075	0.196	0.1769	0.1677	0.1722	0.2832	0.2161	0.2358	0.2397	0.1894	2.4381	2.6571	0.1291	0.0437	1.9773	0.9397	1.3797	2.0787	1.7877	2.4601	3.0585	2.7222	0.9256	0.6603	1.1544	0.8332	1.0955	0.8908	0.9514	1.1459	0.8981	0.857	0.9807	0.9308	5.17813	3.48953	6.91003	2.54935	2.15555	1.96587	2.05865
G24	D-Mannose	20	mM	sugar	monosaccharide	0	0.1916	0.2614	0.3684	0.1821	0.1484	0.1358	0.1625	0.2968	0.2199	0.2365	0.2081	0.2061	0.0881	3.3611	0.0675	0.064	1.5172	0.9	1.6767	0.1926	2.8204	3.2892	3.1369	3.2896	0.5634	0.9434	0.9067	0.882	1.1231	1.0384	1.0986	0.4295	0.9469	0.8936	0.934	0.9761	2.45863	3.89776	6.10388	2.26276	1.56794	1.30816	1.85865
H01	L-Arabinose	20	mM	sugar	monosaccharide	0	0.1264	0.2064	0.417	0.1957	0.1561	0.1915	0.2026	0.5961	0.1958	0.3224	0.2129	0.2561	0.0889	2.4825	0.0531	0.0735	1.6084	1.2619	2.7991	0.1931	3.0582	2.9014	2.8756	3.0771	0.791	0.2641	0.2673	0.7981	0.8879	0.8293	0.6576	0.1315	0.5902	0.7225	0.6483	0.5396	1.11435	2.76378	7.1059	2.54317	1.7267	2.45657	2.68543
H02	L-Arabinose	20	mM	sugar	monosaccharide	0	0.2056	0.2496	0.4837	0.3172	0.1881	0.2424	0.1817	0.2443	0.2027	0.3426	0.2564	0.2503	0.9904	2.6238	0.0452	2.754	1.6868	1.4964	1.3175	1.9689	2.1	2.6997	2.8039	3.1172	0.5454	0.0732	0.3818	0.76	0.926	0.8427	0.4252	0.7488	0.7584	0.6957	0.7546	0.4226	2.74728	3.65447	8.48112	5.04824	2.38647	3.50602	2.25452
H03	a-Cyclodextrin	20	mM	sugar	polysaccharide	0	0.1498	0.1593	0.1497	0.2425	0.2209	0.24	0.2456	0.1843	0.1762	0.22	0.1953	0.1374	0.0565	0.8581	1.0354	0.225	0.9699	1.8282	1.5953	0.0885	0.9659	0.8057	1.099	1.3151	0.2325	0.314	0.8266	0.9153	0.8792	0.6933	0.967	0.7746	0.2457	0.8774	1.1482	0.7128	1.59681	1.79268	1.59475	3.50808	3.06274	3.45654	3.572
H04	a-Cyclodextrin	20	mM	sugar	polysaccharide	0	0.1446	0.1592	0.1489	0.2611	0.1912	0.2197	0.207	0.1639	0.1912	0.2315	0.1886	0.1782	0.3472	0.8225	0.9984	0.8952	0.9898	1.4054	2.0189	0.0657	0.9416	0.7429	0.995	1.6671	0.2734	0.6576	0.6659	0.933	0.7933	0.5512	0.9314	0.7216	0.1612	0.1469	0.6338	1.8697	1.48959	1.79062	1.57825	3.89158	2.45039	3.038	2.77615
H05	D-Glucose-6-Phosphate sodium salt	20	mM	sugar	monosaccharide	0	0.1998	0.226	0.4152	0.1959	0.2373	0.1933	0.1571	0.4143	0.2224	0.2308	0.2137	0.1668	1.4288	1.8917	0.0512	0.0588	1.637	0.9281	1.0414	0.0925	2.4148	2.3281	1.6609	2.5319	0.6166	0.3469	0.1312	0.672	0.9075	0.9616	0.7709	0.4479	0.8091	0.763	0.5785	0.5432	2.6277	3.16789	7.06879	2.54729	3.40087	2.49369	1.74732
H06	D-Glucose-6-Phosphate sodium salt	20	mM	sugar	monosaccharide	0	0.1355	0.2032	0.5434	0.2968	0.19	0.1788	0.1879	0.3552	0.2251	0.2192	0.2342	0.2013	0.0675	1.616	0.044	1.4106	0.7763	0.9111	1.0031	0.0638	2.1671	2.2725	1.7859	3.1332	0.3528	0.5406	0.1465	0.6271	0.7947	0.8853	0.9784	0.3835	1.0971	0.9138	0.6029	0.8674	1.30197	2.6978	9.712	4.62764	2.42565	2.19473	2.38235
H07	Sodium L-Lactate	20	mM	organic acid	monocarboxylic acid	0	0.2774	0.2003	0.4776	0.3672	0.1815	0.2113	0.2431	0.3789	0.2007	0.2151	0.2373	0.2437	1.3895	1.729	0.0501	1.0077	1.0137	1.9248	1.7749	0.0715	2.3105	2.5713	1.6557	2.4281	0.6532	0.5898	0.9348	0.5507	0.6786	0.7051	0.9562	0.1525	0.9226	0.8385	0.7837	0.8859	4.22765	2.63801	8.35535	6.07913	2.25039	2.86481	3.52046
H08	Sodium L-Lactate	20	mM	organic acid	monocarboxylic acid	0	0.1223	0.232	0.5314	0.2144	0.1806	0.3215	0.2442	0.1779	0.1911	0.2135	0.2368	0.2443	0.061	1.8954	0.2762	1.1311	1.2417	0.2126	1.8564	0.0464	2.1641	2.2919	1.9469	2.9303	0.7437	0.9969	0.7279	0.7567	0.4455	0.4342	0.7745	0.609	0.6701	0.8363	0.8815	0.8605	1.02982	3.2916	9.46459	2.92872	2.23184	5.1369	3.54314
H09	D-Mannitol	20	mM	sugar	monosaccharide	0	0.1256	0.2435	0.4478	0.2319	0.1854	0.1589	0.2676	0.3497	0.2322	0.2597	0.2356	0.2388	0.0951	2.2763	0.0497	0.1256	1.7331	0.6653	2.1694	0.0695	2.5519	2.7908	1.9385	2.4684	0.8517	0.7948	0.6118	0.8141	1.0662	0.5593	0.6841	0.5853	0.6629	0.8502	0.628	0.4785	1.09786	3.5287	7.74093	3.28954	2.3308	1.78443	4.02559
H10	D-Mannitol	20	mM	sugar	monosaccharide	0	0.2754	0.2753	0.4775	0.3224	0.194	0.1519	0.1811	0.3203	0.2254	0.2561	0.238	0.2637	1.9334	2.1453	0.0524	2.1639	1.4858	0.6501	1.0572	0.0667	2.1551	2.9371	2.6132	2.8398	0.7334	1.0465	0.8331	0.8744	1.2176	1.186	0.9925	0.4013	0.72	0.8559	0.8928	0.8085	4.18641	4.18435	8.35329	5.15545	2.50812	1.64011	2.24215
H11	D,L-Malic Acid	20	mM	organic acid	dicarboxylic acid	0	0.1155	0.1081	0.0957	0.1756	0.1205	0.102	0.1226	0.1512	0.1247	0.1262	0.1876	0.1153	0.0374	0.0505	0.0426	0.0404	0.0431	0.0416	0.0435	0.0395	0.0636	0.0611	0.1254	0.2268	0.8795	0.9272	1.0226	0.3961	0.9969	0.8684	0.8531	0.3168	1.0187	0.8824	1.0856	1.0786	0.889615	0.737042	0.481381	2.12875	0.992704	0.611273	1.036
H12	D,L-Malic Acid	20	mM	organic acid	dicarboxylic acid	0	0.1222	0.107	0.1035	0.1715	0.1188	0.1014	0.1253	0.1873	0.1192	0.1266	0.1439	0.1359	0.0372	0.0494	0.0488	0.0384	0.042	0.041	0.0416	0.0377	0.062	0.0566	0.1476	0.2555	1.0541	1.0616	1.0562	0.6617	1.0766	0.9665	0.9029	0.8695	0.2484	1.1767	1.1156	1.1208	1.02775	0.714363	0.6422	2.04422	0.957654	0.598903	1.09167
H13	L-Aspartic Acid	6	mM	amino acid	charged	1	0.246	0.1233	0.2508	0.216	0.1459	0.2153	0.1658	0.3856	0.1374	0.1535	0.1388	0.1431	1.7378	0.8567	0.1389	0.0708	0.7975	1.7801	1.2266	0.0583	1.0181	0.9742	0.9846	1.245	1.5576	0.2576	1.4274	0.3977	0.1985	1.8017	0.3234	0.5378	0.4481	0.3558	0.2707	0.3511	3.58025	1.05043	3.67921	2.96171	1.5164	2.94728	1.92669
H14	L-Aspartic Acid	6	mM	amino acid	charged	1	0.2361	0.1262	0.2546	0.3297	0.1499	0.2209	0.1497	0.2892	0.1417	0.1435	0.1406	0.1535	1.9983	0.9875	0.2008	1.9417	0.8849	1.5416	0.9521	0.0437	1.0016	1.0009	1.1524	1.7069	1.5862	0.3468	1.3799	1.4094	0.5048	1.8066	0.3774	0.2457	0.3157	0.3612	0.2868	0.3258	3.37613	1.11023	3.75756	5.30596	1.59887	3.06274	1.59475
H15	L-Proline	20	mM	amino acid	hydrophobic	1	0.1211	0.1379	0.1499	0.2033	0.1456	0.2582	0.1604	0.3371	0.1531	0.1483	0.1346	0.1382	0.0385	0.9187	1.0108	0.2981	1.0808	0.0558	0.9971	0.0477	0.8738	0.9388	0.928	1.3147	0.2584	0.2517	0.2184	0.2326	0.2407	0.4519	0.2071	0.2356	0.2054	0.2354	0.2238	0.2391	1.00507	1.35145	1.59887	2.69986	1.51021	3.83179	1.81536
H16	L-Proline	20	mM	amino acid	hydrophobic	1	0.2893	0.1484	0.1995	0.2038	0.1436	0.2861	0.1642	0.315	0.1474	0.145	0.1359	0.1349	1.6972	0.9228	1.4233	0.4438	1.1174	0.053	0.906	0.0476	0.9408	1.0023	1.0487	1.0724	0.3782	0.3093	0.3108	0.183	0.3159	0.4621	0.2869	0.1857	0.1982	0.2534	0.2354	0.2122	4.473	1.56794	2.62152	2.71017	1.46898	4.40702	1.8937
H17	L-Tryptophan	5	mM	amino acid	polar	2	0.1886	0.1407	0.1381	0.2101	0.1422	0.1574	0.1512	0.1774	0.1426	0.14	0.1342	0.1288	0.2168	1.0458	0.2899	0.0767	0.8273	0.9521	0.4245	0.0461	0.7427	0.7832	1.0515	1.0771	0.4219	0.2356	0.4923	0.411	0.3888	0.4334	0.3258	0.2966	0.2811	0.5211	0.2918	0.5562	2.39678	1.40918	1.35558	2.84007	1.44011	1.7535	1.62567
H18	L-Tryptophan	5	mM	amino acid	polar	2	0.19	0.1431	0.1339	0.216	0.1489	0.1792	0.1455	0.1551	0.1358	0.1446	0.132	0.1313	0.0709	1.1562	0.5631	0.552	0.7773	1.1275	0.4797	0.0427	0.8153	0.7307	1.038	1.0552	0.4813	0.6316	0.4595	0.5123	0.4478	0.5057	0.6129	0.3366	0.227	0.5685	0.5024	0.5505	2.42565	1.45867	1.26898	2.96171	1.57825	2.20297	1.50815
H19	casamino acids	2	mg/mL	amino acid	polypeptide	4	0.1867	0.2351	0.2745	0.2419	0.2707	0.2853	0.2392	0.3318	0.2007	0.2184	0.1932	0.2169	0.046	2.4006	0.0456	0.981	0.0665	0.0568	1.2739	0.2474	2.5114	2.6193	2.9551	2.7424	0.761	1.2269	1.3133	0.5369	1.3678	1.375	1.5581	1.509	1.1925	1.2075	1.6846	1.0065	2.35761	3.35551	4.16786	3.49571	4.08951	4.39053	3.44005
H20	casamino acids	2	mg/mL	amino acid	polypeptide	4	0.2627	0.2522	0.4099	0.2321	0.2726	0.302	0.2207	0.2554	0.2006	0.2339	0.1915	0.177	0.4454	2.8004	0.0426	0.922	0.0513	0.0551	1.6219	2.5126	1.9914	2.293	2.8349	2.835	0.6207	1.1695	1.3826	1.0456	1.3159	1.4594	1.7651	1.4885	0.9637	1.2389	1.625	1.2561	3.92457	3.70808	6.95952	3.29366	4.12868	4.73485	3.05861
H21	Thymidine	10	mM	nucleic acid	nucleoside	2	0.1812	0.2486	0.139	0.2052	0.1496	0.1245	0.1583	0.2027	0.2036	0.2482	0.1903	0.216	0.0422	2.092	1.1604	0.0708	1.1083	0.0466	1.0526	1.6928	1.911	2.3015	2.3284	2.71	0.5757	0.7145	0.5597	0.3506	1.0156	0.9081	0.9399	0.7843	0.7865	0.7318	0.7975	0.8267	2.24421	3.63385	1.37413	2.73904	1.59268	1.07518	1.77206
H22	Thymidine	10	mM	nucleic acid	nucleoside	2	0.1961	0.2585	0.162	0.2051	0.1482	0.2799	0.1652	0.2019	0.2293	0.2245	0.1846	0.171	0.0435	2.5637	1.126	0.0474	0.9789	1.6047	0.9969	1.4634	1.9036	2.2541	2.5241	2.36	1.0654	0.3919	0.7156	0.6001	1.0655	0.4253	0.9547	0.7356	0.8754	0.8608	0.6126	0.6828	2.55142	3.83797	1.84835	2.73698	1.56382	4.27919	1.91432
H23	D-Mannose	20	mM	sugar	monosaccharide	0	0.1892	0.2431	0.3828	0.1918	0.1902	0.2982	0.1834	0.2982	0.1931	0.2183	0.241	0.1992	0.0488	3.1965	0.0552	0.0506	1.5995	1.4316	1.6164	0.0923	2.8393	2.7501	2.6345	3.1501	0.4129	0.7768	0.94	0.6872	0.6483	0.977	1.0773	0.4586	0.938	0.8221	0.9555	0.8226	2.40915	3.52046	6.40077	2.46276	2.42977	4.6565	2.28957
H24	D-Mannose	20	mM	sugar	monosaccharide	0	0.2974	0.2445	0.3439	0.2846	0.1549	0.1482	0.1492	0.2696	0.2183	0.2092	0.211	0.18	2.5541	3.3967	0.0522	1.786	1.4589	1.0969	1.7127	0.0602	3.0521	2.323	2.9564	3.5285	0.8199	0.8971	0.9881	0.8091	1.2183	1.1221	0.8069	0.4235	0.891	0.9807	0.9852	0.9032	4.64001	3.54932	5.59874	4.3761	1.70196	1.56382	1.58444
I01	D-Arabinose	20	mM	sugar	monosaccharide	0	0.1555	0.1445	0.126	0.204	0.1611	0.2062	0.1724	0.177	0.2193	0.2591	0.2476	0.2603	0.8162	1.0614	0.3387	0.1401	1.0018	0.9522	0.757	0.0763	2.8339	2.462	2.4401	3.36	0.8687	0.1042	0.9917	1.0427	1.1029	0.8539	0.9366	0.6104	0.7358	0.821	0.9429	0.8291	1.71433	1.48753	1.1061	2.7143	1.82979	2.75966	2.06277
I02	D-Arabinose	20	mM	sugar	monosaccharide	0	0.1745	0.1604	0.1696	0.2183	0.1909	0.214	0.1657	0.3484	0.2483	0.264	0.2589	0.2516	0.2483	1.0885	0.9293	0.2197	1.0287	1.2888	0.8683	1.6648	2.0523	3.3286	2.5514	3.1201	0.8108	0.3445	1.1892	1.0608	0.7917	0.7894	0.5143	0.6483	1.0067	0.9801	0.5156	0.8437	2.10607	1.81536	2.00504	3.00913	2.4442	2.92048	1.92463
I03	D-Ribose	20	mM	sugar	monosaccharide	0	0.2554	0.2574	0.4202	0.2856	0.2907	0.2641	0.2521	0.5369	0.2368	0.2815	0.2651	0.2634	1.4941	2.3481	0.1242	1.7398	1.0292	1.1418	1.6077	0.1108	2.5843	2.084	2.1755	2.5848	0.7384	0.4144	0.3982	0.6739	0.8878	0.9815	0.8975	0.155	0.6545	0.7358	0.7832	0.6221	3.77406	3.81529	7.17188	4.39672	4.50187	3.95343	3.70602
I04	D-Ribose	20	mM	sugar	monosaccharide	0	0.1393	0.2663	0.4534	0.2224	0.2455	0.392	0.1843	0.3396	0.2383	0.267	0.269	0.2083	0.0736	2.2579	0.0706	0.3543	1.3973	0.158	1.0309	0.0907	2.2495	2.5692	1.7097	2.5941	0.2261	0.4061	0.3777	0.8366	1.1479	0.7207	0.8852	0.2667	0.7834	0.7302	0.5082	0.7265	1.38032	3.99879	7.85639	3.09367	3.56994	6.59046	2.30812
I05	Potassium acetate	20	mM	organic acid	monocarboxylic acid	0	0.1347	0.163	0.2747	0.2386	0.1705	0.2704	0.1824	0.2544	0.1791	0.2106	0.2021	0.1813	0.1155	1.0613	0.0952	0.0687	0.9705	1.4158	1.521	0.2405	1.085	1.2411	1.2541	1.5695	0.8684	0.3101	0.4513	0.1011	0.923	0.9699	0.9829	0.7389	0.8143	0.4465	0.9485	1.1615	1.28548	1.86896	4.17198	3.42767	2.0236	4.08332	2.26895
I06	Potassium acetate	20	mM	organic acid	monocarboxylic acid	0	0.1427	0.1707	0.2758	0.2339	0.1714	0.2404	0.1921	0.2147	0.1733	0.1966	0.187	0.1679	0.0519	1.1321	0.0651	0.0738	1.0403	1.5471	1.3591	0.0733	1.306	1.041	1.3331	1.183	0.9447	0.4679	0.3565	0.0741	0.723	0.818	1.0531	0.605	0.4833	0.9834	0.828	0.6682	1.45042	2.02772	4.19466	3.33077	2.04215	3.46479	2.46894
I07	Sodium D,L-Lactate	20	mM	organic acid	monocarboxylic acid	0	0.141	0.2236	0.3254	0.3238	0.194	0.237	0.2314	0.2702	0.2201	0.2154	0.2762	0.2805	0.0537	1.9819	0.8163	1.2666	1.5055	1.533	1.7717	0.0915	2.2787	2.0008	2.3489	2.1874	0.9956	1.0037	0.7547	0.5849	0.763	0.7968	1.2525	0.7671	1.0553	1.0068	1.214	1.019	1.41537	3.11841	5.21731	5.18432	2.50812	3.39469	3.27923
I08	Sodium D,L-Lactate	20	mM	organic acid	monocarboxylic acid	0	0.1545	0.2537	0.3685	0.2475	0.199	0.3078	0.2395	0.275	0.199	0.2669	0.2766	0.2253	0.9942	2.6215	0.4153	1.6704	1.1686	0.1062	1.0344	0.0689	2.0016	2.6703	2.8576	2.7547	1.006	1.1311	0.5079	1.0257	0.8292	0.5319	0.9603	0.6657	0.7888	1.0142	1.1873	0.9469	1.69371	3.739	6.10594	3.61117	2.61121	4.85443	3.44623
I09	4-Hydroxybenzoic Acid	20	mM	organic acid	monocarboxylic acid	0	0.1403	0.1397	0.1205	0.2485	0.1498	0.1345	0.1408	0.2141	0.1411	0.1481	0.1577	0.1533	0.1771	0.4531	0.1352	0.2654	0.6766	0.8266	0.1449	0.0493	0.3789	0.3491	0.6847	0.8172	0.8051	0.508	0.7857	0.9029	1.0713	1.0152	0.1085	0.8555	1.1678	0.8738	0.6298	0.8666	1.40094	1.38857	0.992704	3.63179	1.59681	1.28135	1.41125
I10	4-Hydroxybenzoic Acid	20	mM	organic acid	monocarboxylic acid	0	0.1406	0.1513	0.1228	0.2274	0.1492	0.1953	0.1694	0.2029	0.1427	0.1501	0.3091	0.1369	0.1949	0.5072	0.1373	0.3398	0.5779	0.6932	0.1759	0.2884	0.4461	0.3848	0.6814	0.8233	0.8567	0.9421	0.602	0.9687	1.0267	1.2856	0.5526	0.7663	0.7853	0.9352	0.8752	0.9058	1.40712	1.62773	1.04013	3.19675	1.58444	2.53492	2.00092
I11	Tween 20	1	%	organic acid	monocarboxylic acid	0	0.2124	0.1944	0.1849	0.2298	0.3031	0.3022	0.2519	0.3464	0.3277	0.305	0.2605	0.2141	0.3659	1.0397	0.6656	0.3726	1.817	1.2982	1.7653	0.1973	0.8713	0.8531	0.948	1.087	0.7668	1.0137	0.8559	0.8687	0.8403	1.1047	0.8901	1.109	0.9951	1.1675	1.4663	0.8607	2.88749	2.51636	2.3205	3.24624	4.75753	4.73897	3.70189
I12	Tween 20	1	%	organic acid	monocarboxylic acid	0	0.2142	0.1913	0.1848	0.2233	0.2738	0.291	0.2548	0.2799	0.2329	0.2505	0.2605	0.3042	0.5083	1.1935	0.6235	0.3625	1.8498	1.2517	1.8231	0.3436	0.836	0.862	1.0523	1.2517	0.7913	1.1299	0.9213	1.323	0.978	1.2989	1.4589	0.8872	1.0148	1.5072	1.317	1.2328	2.9246	2.45245	2.31843	3.11222	4.15342	4.50805	3.76168
I13	L-Glutamic acid monopotassium salt monohydrate	20	mM	amino acid	charged	1	0.2392	0.2211	0.5303	0.2185	0.2235	0.4294	0.198	0.5278	0.1846	0.1835	0.1977	0.1732	2.5515	2.3288	0.1498	0.0623	0.8262	1.9055	0.9238	0.1117	1.9151	1.0548	1.2233	1.7827	1.2374	1.3277	2.9198	0.3353	0.5888	1.0545	0.7514	0.8382	0.8839	0.5144	0.9261	0.7968	3.44005	3.06686	9.44191	3.01326	3.11635	7.36157	2.59059
I14	L-Glutamic acid monopotassium salt monohydrate	20	mM	amino acid	charged	1	0.1453	0.2253	0.5385	0.2173	0.2407	0.4463	0.2032	0.5115	0.1837	0.1775	0.196	0.1985	0.0816	2.24	0.074	0.0566	0.8217	0.2246	1.151	0.104	1.5831	1.681	1.3199	2.5223	0.4471	1.1062	2.5746	0.3192	0.6855	2.2747	0.561	0.7903	0.2065	0.5569	0.6652	0.632	1.50403	3.15346	9.61098	2.98851	3.47097	7.71001	2.6978
I15	L-Alanine	20	mM	amino acid	hydrophobic	1	0.147	0.1471	0.1378	0.2283	0.2052	0.2076	0.1983	0.2957	0.1512	0.1521	0.1497	0.1477	0.0528	1.0824	0.7143	0.2321	1.1932	1.0042	0.9432	0.0683	0.7018	0.6053	0.8937	1.0795	0.4743	0.5659	0.4901	0.4547	0.9595	0.7695	0.554	0.3579	0.3303	0.466	0.2109	0.4687	1.53908	1.54114	1.34939	3.21531	2.73904	2.78852	2.59677
I16	L-Alanine	20	mM	amino acid	hydrophobic	1	0.1527	0.1821	0.1662	0.2255	0.2022	0.1949	0.1974	0.2522	0.1514	0.1476	0.1452	0.1298	0.5163	0.9706	0.8277	0.2861	1.5326	1.1541	0.9608	0.0585	0.5597	0.663	1.0247	1.0306	0.5547	0.7254	0.5821	0.2507	0.4737	0.8222	0.6282	0.3801	0.2402	0.4664	0.7056	0.3229	1.6566	2.26276	1.93494	3.15758	2.67718	2.52667	2.57822
I17	D-Serine	20	mM	amino acid	polar	1	0.3026	0.2484	0.2765	0.3109	0.2226	0.2279	0.1852	0.158	0.2193	0.2009	0.2217	0.2284	1.7803	1.4962	0.0811	2.2177	1.6254	1.2807	1.3499	0.1279	2.2022	2.3279	2.1076	2.6202	2.1382	2.0592	2.5038	2.3095	1.7574	0.5625	0.4064	0.3262	1.9102	2.2762	2.3774	1.6493	4.74722	3.62973	4.20909	4.91835	3.09779	3.20706	2.32668
I18	D-Serine	20	mM	amino acid	polar	1	0.2609	0.2672	0.2622	0.2586	0.2296	0.2279	0.1814	0.151	0.2231	0.2149	0.2245	0.224	0.9023	2.0039	0.0576	1.5243	1.1922	1.4622	1.0636	0.1025	2.0052	2.4366	2.8041	3.0016	0.4038	2.0634	2.6004	2.4318	1.8003	0.4873	0.3696	0.5283	2.7268	2.2429	2.3246	1.5404	3.88745	4.01735	3.91426	3.84003	3.24211	3.20706	2.24833
I19	Putrescine Dihydrochloride	20	mM	amino acid	charged	2	0.2128	0.1445	0.3549	0.2165	0.1795	0.3809	0.1544	0.2147	0.1423	0.1638	0.1476	0.1168	0.1303	1.2843	0.1538	0.0633	1.5195	0.1404	0.8867	0.0785	0.6633	0.6093	0.9566	1.167	0.2309	0.1362	0.5531	0.1943	0.4281	0.4997	0.1899	0.2847	0.2165	0.1728	0.1873	0.1984	2.89573	1.48753	5.82553	2.97202	2.20916	6.3616	1.69165
I20	Putrescine Dihydrochloride	20	mM	amino acid	charged	2	0.2021	0.1592	0.4313	0.2139	0.1827	0.3157	0.16	0.1972	0.1286	0.1733	0.1377	0.1226	0.0636	1.2412	0.0734	0.0679	1.1795	0.073	1.0615	0.078	0.7415	0.8415	0.9155	1.1632	0.2177	0.1665	0.5369	0.2084	0.2941	0.5274	0.1801	0.2458	0.1868	0.2125	0.1709	0.2895	2.67512	1.79062	7.40074	2.91841	2.27514	5.01731	1.80711
I21	Inosine	5	mM	nucleic acid	nucleobase	4	0.2057	0.2807	0.3534	0.22	0.2048	0.2206	0.194	0.2992	0.2579	0.3021	0.23	0.2001	0.0718	2.1608	0.0954	0.2507	1.0594	1.1616	1.1548	0.1002	2.6941	2.4305	2.3139	2.5623	1.0775	1.2311	0.7314	0.5873	0.7852	1.1881	0.9563	0.7064	0.7089	0.6735	0.8495	0.6584	2.74935	4.29569	5.79461	3.04418	2.73079	3.05655	2.50812
I22	Inosine	5	mM	nucleic acid	nucleobase	4	0.2521	0.28	0.2997	0.232	0.1965	0.2484	0.1914	0.2031	0.2341	0.3005	0.2277	0.208	1.0668	2.3513	0.1666	0.6966	1.2881	1.5644	1.1186	0.0609	2.0367	2.0621	2.4181	2.0789	1.0797	1.0468	0.8371	0.6574	0.8352	1.0412	1.0197	0.8729	1.0932	0.8744	0.7485	0.9476	3.70602	4.28126	4.68743	3.2916	2.55966	3.62973	2.45451
I23	Sodium octanoate	20	mM	organic acid	monocarboxylic acid	0	0.1613	0.1514	0.1587	0.2449	0.2431	0.2277	0.1779	0.1907	0.1692	0.201	0.1885	0.1488	0.0628	0.2346	0.3649	0.0646	1.7759	1.1651	0.0982	0.0595	0.4523	0.2113	0.614	0.7176	0.9264	0.2967	0.9236	0.9037	0.7833	0.9689	0.7109	0.8958	0.9259	0.9096	0.8839	1.0714	1.83391	1.6298	1.78031	3.55757	3.52046	3.20294	2.17617
I24	Sodium octanoate	20	mM	organic acid	monocarboxylic acid	0	0.1921	0.157	0.1498	0.2344	0.2455	0.1777	0.1608	0.1655	0.1759	0.2223	0.2368	0.1289	0.2064	0.3774	0.1851	0.1783	1.6147	1.1447	0.0889	0.0625	0.5498	0.3395	0.6526	0.805	1.0087	0.3977	0.3482	0.9531	0.737	0.8237	0.7004	0.4961	0.9368	0.8267	0.8362	0.7753	2.46894	1.74526	1.59681	3.34108	3.56994	2.17205	1.8236
J01	D-Arabinose	20	mM	sugar	monosaccharide	0	0.1409	0.1495	0.1224	0.2185	0.1759	0.2124	0.1703	0.3322	0.2479	0.2737	0.2835	0.2482	0.0641	1.0595	0.2254	1.1396	1.119	1.1485	0.7064	1.6873	2.3731	2.7157	3.1634	3.2807	0.684	0.8544	0.86	1.0562	0.9646	0.7995	0.9289	0.6093	0.7745	0.8243	0.8746	0.7138	1.41331	1.59062	1.03188	3.01326	2.13493	2.88749	2.01947
J02	D-Arabinose	20	mM	sugar	monosaccharide	0	0.1489	0.1631	0.1271	0.2404	0.1866	0.2089	0.1633	0.3864	0.2539	0.3148	0.2595	0.2625	0.1894	1.0984	0.326	1.0258	1.0876	1.8203	0.9037	1.5425	3.2038	2.7068	2.5913	3.2506	0.5818	0.3003	0.9744	0.9843	0.6614	0.9078	0.8247	0.61	1.0059	0.8189	0.9221	0.8315	1.57825	1.87103	1.12878	3.46479	2.35555	2.81532	1.87515
J03	D-Ribose	20	mM	sugar	monosaccharide	0	0.1484	0.2328	0.4358	0.2297	0.2497	0.2739	0.1837	0.3512	0.2496	0.285	0.2484	0.211	0.1219	2.3358	0.0717	0.0689	1.5972	1.3005	1.0234	1.3583	1.8958	2.7455	1.408	0.0678	0.0905	0.3104	0.328	0.433	1.0287	0.9625	0.9605	0.8654	0.679	0.848	0.7752	0.5135	1.56794	3.30809	7.49352	3.24418	3.65653	4.15549	2.29575
J04	D-Ribose	20	mM	sugar	monosaccharide	0	0.1413	0.2686	0.433	0.2411	0.2593	0.3015	0.1782	0.3065	0.2471	0.2783	0.2573	0.2509	0.0578	2.6053	0.0718	0.0774	1.0346	1.1147	1.064	1.6741	2.1915	2.4466	1.5672	3.1034	0.2265	0.2203	0.4427	0.5164	0.9387	0.9705	0.7654	0.7452	0.725	0.8104	0.9507	0.8627	1.42156	4.04621	7.43579	3.47922	3.85446	4.72454	2.18236
J05	Potassium acetate	20	mM	organic acid	monocarboxylic acid	0	0.1387	0.1682	0.2897	0.2691	0.1629	0.2585	0.1834	0.2359	0.1786	0.1953	0.1918	0.152	0.0514	1.3079	0.0634	0.7663	0.9188	1.6563	1.0899	0.0647	1.1753	1.4175	1.4189	0.0477	0.8963	1.0338	0.3378	0.8859	0.8766	0.7415	0.9996	0.9527	0.8985	0.9332	0.9137	1.1153	1.36795	1.97618	4.48125	4.05652	1.8669	3.83797	2.28957
J06	Potassium acetate	20	mM	organic acid	monocarboxylic acid	0	0.1371	0.1718	0.2802	0.2365	0.1669	0.2312	0.1763	0.2461	0.1719	0.1982	0.1998	0.1678	0.0559	1.3243	0.0693	0.2114	1.0561	1.0448	1.8752	0.08	1.3528	1.1924	1.6669	1.6029	0.9364	1.0079	0.3957	1.0169	0.9811	0.852	0.9821	0.5731	0.9254	0.4914	1.2753	0.7625	1.33496	2.0504	4.28538	3.38438	1.94937	3.2751	2.14318
J07	Sodium D,L-Lactate	20	mM	organic acid	monocarboxylic acid	0	0.1805	0.2267	0.3734	0.3417	0.1901	0.3002	0.228	0.2776	0.2358	0.261	0.2435	0.2306	1.1358	2.096	0.3819	1.014	1.2617	0.0716	2.061	0.0642	2.7585	2.5499	2.9338	0.086	1.1302	1.0073	0.5647	1.022	0.7095	0.7113	1.0694	0.6486	1.1393	0.9505	1.1299	0.8926	2.22978	3.18232	6.20696	5.55338	2.42771	4.69774	3.20913
J08	Sodium D,L-Lactate	20	mM	organic acid	monocarboxylic acid	0	0.1464	0.2477	0.3422	0.271	0.1959	0.2351	0.2284	0.2723	0.2156	0.2613	0.2484	0.243	0.2948	2.4981	0.7699	1.3219	1.2357	1.6861	1.8873	0.0696	2.1028	2.5015	2.499	2.8466	0.9698	1.1315	0.6257	1.1665	0.9955	0.8323	1.0738	0.6487	1.1817	0.8927	1.1009	0.9409	1.52671	3.6153	5.56369	4.09569	2.54729	3.35551	3.21737
J09	4-Hydroxybenzoic Acid	20	mM	organic acid	monocarboxylic acid	0	0.1439	0.1474	0.1261	0.2636	0.1535	0.1328	0.1461	0.2181	0.1491	0.1523	0.1527	0.1434	0.0537	0.5125	0.1384	0.1852	0.4237	0.8783	0.1355	0.2138	0.4465	0.3727	0.7495	0.7975	0.7536	0.7713	0.8012	0.852	1.1793	1.0479	0.754	0.8115	0.6087	0.8761	0.6451	0.7936	1.47516	1.54732	1.10816	3.94312	1.67309	1.2463	1.52052
J10	4-Hydroxybenzoic Acid	20	mM	organic acid	monocarboxylic acid	0	0.136	0.1448	0.1238	0.2346	0.1466	0.1457	0.1408	0.1936	0.1477	0.1514	0.1589	0.1397	0.0512	0.5341	0.127	0.3729	0.6935	1.0223	0.135	0.2507	0.5767	0.4151	0.7073	0.795	0.8273	0.5302	0.7534	1.0283	1.0586	1.1237	0.5681	0.8845	0.8142	1.0494	1.0231	0.9195	1.31228	1.49372	1.06074	3.3452	1.53083	1.51227	1.41125
J11	Tween 20	1	%	organic acid	monocarboxylic acid	0	0.2335	0.1982	0.2054	0.2438	0.2872	0.3359	0.2633	0.3194	0.2469	0.2636	0.2727	0.2016	0.3799	1.2455	0.7372	0.3946	1.5933	1.3913	1.7751	0.3233	0.8745	1.0012	0.9971	1.1872	1.1839	1.0158	1.2709	0.9097	0.9454	1.1666	1.2265	1.0005	1.2379	1.1291	1.3466	0.7876	3.32252	2.59471	2.74316	3.53489	4.4297	5.43379	3.93694
J12	Tween 20	1	%	organic acid	monocarboxylic acid	0	0.2738	0.1974	0.2023	0.2338	0.2978	0.3136	0.268	0.4415	0.2643	0.2687	0.2786	0.1917	0.6377	0.988	0.6389	0.3324	1.8255	1.1023	1.7468	0.3846	1.2322	0.8739	1.0117	0.1205	1.1001	0.9618	1.6115	0.9532	0.8634	0.9831	1.2331	0.8671	1.1896	1.5389	0.9234	0.6371	4.15342	2.57822	2.67925	3.32871	4.64825	4.97402	4.03384
J13	L-Glutamic acid monopotassium salt monohydrate	20	mM	amino acid	charged	1	0.1482	0.2293	0.5114	0.2448	0.3302	0.3124	0.2011	0.5532	0.1942	0.2131	0.1944	0.1938	0.2404	1.5915	0.0902	0.0566	0.1091	2.0851	0.9252	0.1037	1.3345	1.3784	1.8592	2.0581	0.1941	1.0977	2.6899	0.2694	0.5498	1.0803	0.6508	1.1422	0.9242	0.5197	0.9488	0.568	1.56382	3.23593	9.05223	3.55551	5.31627	4.94927	2.6545
J14	L-Glutamic acid monopotassium salt monohydrate	20	mM	amino acid	charged	1	0.1569	0.2241	0.5594	0.2189	0.2254	0.3312	0.2011	0.5544	0.194	0.2042	0.1969	0.1955	0.2609	1.9352	0.0703	0.0588	0.5994	1.6972	0.9902	0.0985	1.211	1.2962	1.4689	1.6414	0.4632	0.2396	2.519	0.2417	0.5317	1.0293	0.4492	2.6612	0.2112	0.65	0.8744	0.5438	1.74319	3.12872	10.0419	3.0215	3.15552	5.33689	2.6545
J15	L-Alanine	20	mM	amino acid	hydrophobic	1	0.1592	0.1542	0.1405	0.2566	0.1975	0.2027	0.1966	0.3957	0.1508	0.1493	0.1375	0.1274	0.2365	0.9766	0.6708	0.0523	0.9368	0.9996	0.9711	0.0681	0.8351	0.6341	0.9333	1.0082	0.4652	0.6258	0.4276	0.0684	0.9209	0.5952	0.7477	0.6404	0.3105	0.4307	0.7441	0.512	1.79062	1.68753	1.40506	3.7988	2.58028	2.68749	2.56172
J16	L-Alanine	20	mM	amino acid	hydrophobic	1	0.1538	0.1556	0.1682	0.2262	0.203	0.2006	0.2069	0.2693	0.1562	0.1574	0.1563	0.1417	0.1725	0.992	0.7581	0.0509	0.9481	0.917	0.9628	0.0624	0.5996	0.65	1.0179	1.0086	0.5054	0.7047	0.4316	0.5054	0.806	0.5179	0.5997	0.3571	0.5656	0.5376	0.2486	0.5171	1.67928	1.71639	1.97618	3.17201	2.69368	2.6442	2.77409
J17	D-Serine	20	mM	amino acid	polar	1	0.1888	0.2416	0.2713	0.2317	0.214	0.2304	0.2231	0.2692	0.2284	0.2287	0.2172	0.2397	0.0697	2.0438	0.066	0.0742	1.5682	1.7842	1.6404	2.4503	2.5646	2.27	2.9578	2.711	0.1192	2.1037	2.8765	0.4635	2.362	0.5252	1.6066	2.1352	1.5011	1.973	2.2561	1.5529	2.4009	3.48953	4.10188	3.28541	2.92048	3.25861	3.1081
J18	D-Serine	20	mM	amino acid	polar	1	0.2855	0.2509	0.2704	0.2177	0.2265	0.2918	0.196	0.2033	0.2209	0.2169	0.2174	0.2328	2.2107	2.2761	0.051	0.0616	1.1882	2.0363	1.3941	2.6748	2.5861	2.2132	2.9899	2.9595	0.6011	1.964	2.3331	0.4219	2.3937	1.8168	0.6587	1.8813	1.8942	2.1399	2.0446	1.5325	4.39465	3.68127	4.08332	2.99676	3.1782	4.52455	2.54935
J19	Putrescine Dihydrochloride	20	mM	amino acid	charged	2	0.1982	0.1419	0.3341	0.2162	0.1815	0.3623	0.1609	0.2363	0.1353	0.1687	0.1416	0.1267	0.058	1.0853	0.0724	0.0762	1.457	0.1001	1.0302	0.0808	0.7664	0.8091	0.869	1.1013	0.2184	0.2732	0.7899	0.1541	0.3501	0.5588	0.2306	0.2246	0.205	0.2675	0.1741	0.1808	2.59471	1.43393	5.39668	2.96583	2.25039	5.97811	1.82567
J20	Putrescine Dihydrochloride	20	mM	amino acid	charged	2	0.2257	0.1538	0.4216	0.2143	0.1784	0.3151	0.1591	0.1674	0.1375	0.1688	0.1364	0.1191	0.4765	0.9888	0.0677	0.0601	1.5312	0.0987	1.032	0.0681	0.6764	0.8349	1.0893	1.2838	0.1706	0.3353	0.9075	0.1495	0.3801	0.5541	0.2348	0.2182	0.2221	0.2146	0.1685	0.327	3.1617	1.67928	7.20075	2.92666	2.18648	5.00494	1.78855
J21	Inosine	5	mM	nucleic acid	nucleobase	4	0.2931	0.277	0.2961	0.2342	0.2143	0.1868	0.195	0.2515	0.2494	0.2888	0.2259	0.209	1.8729	2.0537	0.0679	0.0768	1.075	1.3328	1.1303	0.0643	2.3407	2.5569	2.5873	2.6952	0.7852	0.6855	0.8315	0.5991	1.104	1.1567	0.9709	0.9854	1.0177	0.9588	0.8904	1.0075	4.55135	4.2194	4.6132	3.33696	2.92666	2.35967	2.52874
J22	Inosine	5	mM	nucleic acid	nucleobase	4	0.21	0.2604	0.3323	0.2245	0.2102	0.1907	0.1792	0.2033	0.2488	0.2771	0.2285	0.1992	0.0673	2.4335	0.0672	0.3852	1.0451	1.6342	1.1222	0.0565	1.6812	2.2786	2.791	2.8771	0.4763	0.9969	0.7901	0.6416	1.1588	1.1046	0.9157	0.664	0.9778	0.8577	0.9053	1.0453	2.838	3.87714	5.35957	3.13696	2.84213	2.44008	2.20297
J23	Sodium octanoate	20	mM	organic acid	monocarboxylic acid	0	0.1632	0.1502	0.1312	0.2352	0.2156	0.2099	0.1606	0.1973	0.1336	0.2219	0.1936	0.1504	0.0607	0.252	0.1498	0.0662	1.7161	1.1165	0.0785	0.0773	0.38	0.2169	0.5781	0.7568	0.4082	0.7574	0.7065	0.3636	0.7115	0.8917	0.6159	0.7265	0.7547	0.8306	0.8855	0.8634	1.87309	1.60505	1.21332	3.35757	2.95346	2.83594	1.81948
J24	Sodium octanoate	20	mM	organic acid	monocarboxylic acid	0	0.16	0.1351	0.147	0.2127	0.1876	0.221	0.1696	0.1626	0.1694	0.2098	0.1522	0.1512	0.0617	0.2368	0.1637	0.0662	1.5598	1.452	0.0706	0.0579	0.4587	0.2173	0.6634	0.6894	0.3653	0.9269	0.8879	0.5114	0.8188	0.8409	0.884	0.5766	0.7985	0.7109	0.8383	1.0802	1.80711	1.29373	1.53908	2.89367	2.37616	3.0648	2.00504
K01	D-Maltose monohydrate	20	mM	sugar	disaccharide	0	0.1394	0.2034	0.4081	0.1994	0.1865	0.1963	0.1789	0.2524	0.198	0.2337	0.2073	0.1937	0.4256	2.0436	0.1121	0.191	1.4215	0.9392	1.1699	0.1877	2.3182	2.6341	2.2936	2.9427	0.8003	0.6161	0.0987	0.6337	0.8988	0.9812	0.879	0.1954	0.8693	0.6252	0.6405	0.5166	1.38238	2.70193	6.9224	2.61945	2.35348	2.55554	2.19679
K02	D-Maltose monohydrate	20	mM	sugar	disaccharide	0	0.1497	0.253	0.5118	0.2343	0.2012	0.19	0.2245	0.3282	0.2074	0.2566	0.237	0.2088	0.9486	2.2024	0.0673	0.0696	1.6827	1.0635	2.0017	1.6717	1.7814	2.9343	2.1385	3.0658	0.7737	0.7109	0.143	0.9379	0.9774	0.8208	0.9232	1.2226	0.8919	0.6352	0.6421	0.4866	1.59475	3.72457	9.06048	3.33902	2.65657	2.42565	3.13696
K03	L-Fucose	20	mM	sugar	monosaccharide	0	0.1251	0.2108	0.209	0.2725	0.1598	0.2135	0.1538	0.2735	0.1763	0.191	0.1817	0.1442	0.0758	2.2943	0.9889	0.9887	1.0537	1.4762	0.9252	0.9662	1.9251	1.9778	1.4256	2.0192	0.8553	0.269	0.6858	0.7328	0.7585	0.8226	0.714	0.3832	0.9103	0.8191	0.8294	0.3725	1.08755	2.8545	2.81739	4.12662	1.80299	2.91017	1.67928
K04	L-Fucose	20	mM	sugar	monosaccharide	0	0.16	0.2327	0.2185	0.2417	0.1571	0.2281	0.1482	0.1822	0.1699	0.1847	0.1859	0.1732	1.2152	1.8702	1.0737	0.1526	0.896	1.3376	1.0116	0.0576	1.507	2.1232	1.8464	1.9885	0.7146	0.2917	0.5538	0.9439	0.8773	0.7191	0.9876	0.7651	0.872	0.8048	0.6548	0.6704	1.80711	3.30603	3.01326	3.49159	1.74732	3.21119	1.56382
K05	Sodium Fumarate dibasic	20	mM	organic acid	monocarboxylic acid	0	0.2613	0.2094	0.3161	0.3881	0.2242	0.231	0.2292	0.3112	0.1999	0.2106	0.209	0.2002	2.1434	1.743	0.1126	2.3008	0.3725	1.4708	1.8555	0.2676	2.668	2.8428	1.7207	2.102	0.7125	0.6201	0.2853	0.5942	0.7473	0.6492	0.8735	0.2624	0.9583	0.8815	0.8561	0.7625	3.8957	2.82563	5.02556	6.51005	3.13078	3.27098	3.23387
K06	Sodium Fumarate dibasic	20	mM	organic acid	monocarboxylic acid	0	0.1386	0.2203	0.327	0.3714	0.224	0.2841	0.2288	0.4455	0.1909	0.2351	0.2333	0.2153	0.3734	2.2855	0.0446	2.7513	0.408	2.1029	2.1699	0.1584	2.5686	2.9606	2.3458	2.929	0.6693	0.7526	0.1817	0.6264	0.6772	0.6194	0.8242	0.1292	0.9351	0.6851	0.8674	1.0545	1.36589	3.05037	5.25029	6.16573	3.12665	4.36579	3.22562
K07	Sodium pyruvate	20	mM	organic acid	monocarboxylic acid	0	0.2008	0.2245	0.3437	0.3552	0.1666	0.3307	0.2587	0.314	0.2001	0.2346	0.2414	0.2001	1.9279	1.7098	0.0815	2.7593	1.4354	0.0915	2.3391	0.1127	2.4138	1.8368	2.1298	2.7309	0.8293	0.6864	0.3295	0.4452	0.6739	0.483	0.8629	0.2969	0.6515	0.7807	0.8747	0.8985	2.64832	3.13696	5.59461	5.83172	1.94319	5.32658	3.84209
K08	Sodium pyruvate	20	mM	organic acid	monocarboxylic acid	0	0.2205	0.2323	0.4215	0.292	0.1668	0.3097	0.2387	0.2697	0.2182	0.2393	0.2997	0.2114	2.5844	2.5229	0.0521	3.1583	1.0849	0.0698	2.4252	0.0647	2.9939	2.9391	2.4438	2.2378	0.8471	0.8593	0.3905	0.6205	0.7913	0.4098	0.9097	0.4199	0.6332	0.776	0.7645	0.6473	3.05449	3.29778	7.19868	4.52867	1.94731	4.89361	3.42974
K09	m-Inositol	20	mM	sugar	monosaccharide	4	0.1303	0.2144	0.3491	0.3049	0.1459	0.2087	0.2024	0.6561	0.2086	0.2358	0.2115	0.2131	0.0423	2.0562	0.1088	0.0742	0.861	1.5664	1.847	0.0773	2.5096	2.5461	2.4221	2.5481	0.9423	0.8781	0.5118	0.5666	0.8237	0.851	0.8709	0.1476	0.6498	0.817	0.7989	0.5299	1.19476	2.92872	5.70595	4.79464	1.5164	2.8112	2.68131
K10	m-Inositol	20	mM	sugar	monosaccharide	4	0.1452	0.2284	0.2818	0.2227	0.1457	0.2208	0.1551	0.6148	0.1972	0.2272	0.2109	0.2322	0.0434	2.0316	0.0453	0.1296	0.8929	1.1246	0.8977	0.071	2.0445	2.3644	2.3284	2.7829	0.8777	0.9339	0.7673	0.9272	0.9535	0.7191	0.9014	0.2641	0.863	0.8086	0.7025	0.7419	1.50197	3.21737	4.31837	3.09985	1.51227	3.06068	1.70608
K11	L-Malic acid disodium salt monohydrate	20	mM	organic acid	dicarboxylic acid	0	0.2094	0.2163	0.3689	0.2182	0.1957	0.2431	0.2509	0.517	0.2226	0.2457	0.237	0.2434	2.5843	2.1477	0.4311	0.6133	1.3901	1.9339	2.5795	0.2592	2.4433	1.8193	1.4534	2.9282	0.407	0.6266	0.3461	1.0187	0.6188	0.5966	0.6535	0.1464	1.2286	0.8884	1.0802	0.8155	2.82563	2.9679	6.11418	3.00707	2.54317	3.52046	3.68127
K12	L-Malic acid disodium salt monohydrate	20	mM	organic acid	dicarboxylic acid	0	0.1279	0.2322	0.3563	0.289	0.214	0.2299	0.257	0.4422	0.2169	0.2664	0.294	0.2596	0.1629	2.6794	0.5553	1.6869	1.3853	2.0619	2.6586	0.0683	2.2172	2.5145	1.5984	2.9697	0.7759	0.9603	0.5687	0.7268	0.6613	0.5971	0.6169	0.2971	0.9137	0.9961	1.3504	1.0725	1.14528	3.29572	5.8544	4.46682	2.92048	3.2483	3.80704
K13	L-Serine	20	mM	amino acid	polar	1	0.1326	0.156	0.1498	0.3445	0.1534	0.2235	0.1656	0.4099	0.1638	0.1573	0.1596	0.163	0.0675	1.155	1.1174	0.134	1.2618	1.3941	0.8736	0.0475	1.0921	1.6129	1.3352	2.0499	0.8765	1.1711	1.4548	0.8253	0.9647	0.9029	0.8539	0.5071	1.4246	1.2879	1.486	1.7374	1.24218	1.72464	1.59681	5.61111	1.67103	3.11635	1.92257
K14	L-Serine	20	mM	amino acid	polar	1	0.145	0.1602	0.1423	0.2318	0.1553	0.2196	0.1682	0.4044	0.1659	0.1477	0.1565	0.3545	0.6769	1.044	1.7962	0.9251	1.9451	1.5311	0.8647	0.042	1.4067	2.0264	1.6044	0.4821	0.9252	0.3942	1.4409	1.0558	0.9448	1.2116	0.8573	0.5921	0.7063	1.5125	1.152	1.4237	1.49784	1.81123	1.44217	3.28747	1.71021	3.03594	1.97618
K15	L-Valine	20	mM	amino acid	hydrophobic	1	0.124	0.1318	0.118	0.2293	0.1751	0.1975	0.1502	0.2725	0.1342	0.1216	0.1237	0.1161	0.048	0.4607	0.1539	0.0507	1.3565	0.9612	0.2533	0.046	0.5361	0.3635	0.7604	0.8642	0.1994	0.1732	0.1808	0.1607	0.1889	0.1468	0.156	0.1573	0.1707	0.1531	0.1645	0.149	1.06487	1.22569	0.941159	3.23593	2.11844	2.58028	1.60505
K16	L-Valine	20	mM	amino acid	hydrophobic	1	0.1271	0.134	0.1157	0.2041	0.1688	0.2077	0.1555	0.21	0.1433	0.1426	0.1283	0.1291	0.1927	0.5572	0.165	0.3539	1.0261	1.1766	0.2651	0.044	0.5095	0.5369	0.7795	0.8195	0.1892	0.2152	0.1648	0.1936	0.2063	0.2254	0.1635	0.2317	0.1846	0.2247	0.1684	0.1641	1.12878	1.27105	0.893738	2.71636	1.98855	2.79058	1.71433
K17	D-Alanine	20	mM	amino acid	hydrophobic	1	0.1995	0.1347	0.1161	0.2069	0.1938	0.2034	0.1731	0.1571	0.1441	0.129	0.1229	0.1146	0.8673	0.9876	0.6069	0.546	1.3431	1.1649	0.8747	0.1107	0.8037	0.5446	0.9323	1.0157	0.4336	0.4377	0.4819	0.4406	0.6952	0.5685	0.4211	0.2643	0.2968	0.2498	0.2741	0.3748	2.62152	1.28548	0.901985	2.77409	2.50399	2.70193	2.0772
K18	D-Alanine	20	mM	amino acid	hydrophobic	1	0.1773	0.1417	0.1186	0.2036	0.1766	0.1867	0.1685	0.1516	0.1621	0.1485	0.12	0.1059	0.0539	0.9558	0.9126	0.9618	1.6517	1.7539	1.0561	0.2025	0.7349	0.7149	0.8783	1.0757	0.2363	0.8344	0.4439	0.6169	0.6782	0.3122	0.4151	0.3337	0.152	0.3618	0.4695	0.4767	2.1638	1.4298	0.95353	2.70605	2.14937	2.35761	1.98236
K19	N-Acetyl-D-Glucosamine	20	mM	sugar	monosaccharide	1	0.2024	0.2184	0.4404	0.2868	0.2078	0.3284	0.2194	0.3591	0.2337	0.3061	0.2289	0.2142	0.0456	2.1832	0.1059	2.5517	0.9954	1.2917	1.3465	0.1266	3.0221	2.413	2.731	2.9186	0.7551	2.3759	2.9957	2.6101	1.9961	2.4223	1.7251	2.2379	2.044	1.9692	2.0936	2.0899	2.68131	3.01119	7.58836	4.42146	2.79264	5.27916	3.03181
K20	N-Acetyl-D-Glucosamine	20	mM	sugar	monosaccharide	1	0.1927	0.2414	0.3823	0.2872	0.1947	0.4692	0.2169	0.3641	0.1854	0.2456	0.2144	0.1938	0.0454	2.5246	0.0582	1.1985	0.9908	0.156	1.3134	0.0658	1.4739	2.4622	2.6401	2.9749	0.0932	1.7345	3.0319	1.8803	2.3414	2.9274	1.4949	2.5989	2.1071	2.3599	2.0604	1.4774	2.48131	3.48541	6.39046	4.4297	2.52255	8.18216	2.98027
K21	Cytidine	20	mM	nucleic acid	nucleoside	3	0.2138	0.4768	0.4751	0.2324	0.4328	0.2141	0.2513	0.332	0.4117	0.4711	0.4563	0.3641	0.9373	1.2235	0.0818	0.0535	0.1427	1.4686	2.4036	0.0841	1.9549	1.2148	1.7172	1.6916	1.1677	2.7564	2.8787	0.7496	0.6547	1.9882	2.4682	2.6501	2.4958	2.4642	2.8242	2.6383	2.91635	8.33885	8.3038	3.29984	7.43167	2.92254	3.68952
K22	Cytidine	20	mM	nucleic acid	nucleoside	3	0.5175	0.4745	0.4501	0.2139	0.4145	0.1891	0.2855	0.4253	0.4463	0.4532	0.4561	0.3879	1.8406	1.5751	0.0673	0.046	0.0712	1.5219	1.7304	1.4777	1.1656	2.6842	1.9127	1.6979	2.4731	2.5542	2.7352	0.8428	0.6544	1.8551	0.6593	2.4964	2.6298	2.7793	2.7455	2.6717	9.178	8.29143	7.78836	2.91841	7.05436	2.40709	4.39465
K23	Sodium butyrate	4	mM	organic acid	monocarboxylic acid	0	0.1996	0.1368	0.1619	0.2112	0.1725	0.2002	0.1707	0.1306	0.1163	0.1694	0.1306	0.1026	0.0539	0.9366	0.3766	1.0992	1.0566	1.553	1.6068	0.233	0.4887	0.5155	1.0283	1.022	1.4806	1.1394	0.88	0.9707	1.1202	1.2749	0.9293	1.0934	0.6207	1.2664	1.1246	1.111	2.62358	1.32878	1.84628	2.86275	2.06483	2.63595	2.02772
K24	Sodium butyrate	4	mM	organic acid	monocarboxylic acid	0	0.1996	0.1266	0.1666	0.1884	0.1434	0.1815	0.1645	0.1082	0.1269	0.1617	0.1283	0.097	0.9811	0.9981	0.5092	0.4078	1.0185	1.6549	1.3592	0.0481	0.5035	0.5556	1.0041	1.0938	0.5215	1.115	0.6284	0.7344	0.9472	1.0814	1.0095	0.8622	0.938	1.2634	1.0769	0.9594	2.62358	1.11847	1.94319	2.39266	1.46485	2.25039	1.89989
L01	D-Maltose monohydrate	20	mM	sugar	disaccharide	0	0.2309	0.1845	0.3956	0.2233	0.2281	0.2079	0.1897	0.2721	0.2506	0.2279	0.254	0.1838	1.9914	1.7345	0.0672	1.0412	1.402	1.1652	2.9592	0.1862	2.6963	2.5635	2.4225	0.0484	0.7039	0.6054	0.1225	0.5788	0.9438	1.0367	0.833	0.3364	0.7519	0.5791	0.7608	0.4476	3.26892	2.31225	6.66468	3.11222	3.21119	2.79471	2.41946
L02	D-Maltose monohydrate	20	mM	sugar	disaccharide	0	0.1269	0.212	0.4703	0.2502	0.2179	0.3189	0.2061	0.2835	0.2331	0.2906	0.2348	0.2224	0.0919	2.2952	0.0533	0.1004	1.2627	1.2283	1.6729	0.0585	1.861	2.4494	2.0484	3.3403	0.0844	0.2335	0.1438	0.5562	0.9179	1.1223	0.9523	0.1762	1.0663	1.0303	0.6303	0.7796	1.12466	2.87924	8.20484	3.66684	3.00088	5.08329	2.75759
L03	L-Fucose	20	mM	sugar	monosaccharide	0	0.123	0.2148	0.2015	0.3467	0.1514	0.2389	0.1944	0.1794	0.2217	0.1942	0.1784	0.164	0.0576	1.5179	1.1087	1.1183	0.9306	1.1693	1.2413	0.053	1.6448	1.6411	1.7083	0.0341	0.8033	0.0871	0.533	0.75	0.869	0.5901	0.425	0.658	0.9081	0.8007	0.6802	0.4779	1.04425	2.93697	2.66275	5.65647	1.6298	3.43386	2.51636
L04	L-Fucose	20	mM	sugar	monosaccharide	0	0.1363	0.2207	0.2139	0.2813	0.1575	0.2251	0.1498	0.2034	0.1765	0.1827	0.1866	0.2234	0.8431	1.8428	0.9351	0.9641	0.9286	1.2092	1.0209	0.9162	1.4865	2.0241	1.856	1.9755	0.801	1.1858	0.5643	0.7582	0.5709	0.8787	0.9064	0.6508	0.6446	0.7401	0.6968	0.5079	1.31847	3.05861	2.91841	4.30806	1.75557	3.14933	1.59681
L05	Sodium Fumarate dibasic	20	mM	organic acid	monocarboxylic acid	0	0.1279	0.2074	0.2981	0.3449	0.2443	0.2421	0.227	0.3269	0.2024	0.2383	0.1994	0.1918	0.1888	1.6143	0.0469	1.6173	0.0749	2.1106	2.5528	0.0676	2.2224	2.1514	3.2504	0.0421	0.6382	0.6525	0.2118	0.9548	0.6675	0.6617	0.9089	0.4069	0.7925	0.8732	0.7826	0.6305	1.14528	2.7844	4.65444	5.61936	3.5452	3.49984	3.18851
L06	Sodium Fumarate dibasic	20	mM	organic acid	monocarboxylic acid	0	0.1418	0.2088	0.3424	0.257	0.2261	0.2584	0.2278	0.3288	0.2057	0.2176	0.224	0.2023	0.412	1.941	0.0462	0.1526	0.5333	1.6449	2.2476	0.069	2.2607	2.7955	2.5161	3.2332	0.935	0.8623	0.2624	1.0499	0.8199	0.7182	0.7581	0.3644	0.9085	0.931	0.9488	0.7147	1.43186	2.81326	5.56781	3.80704	3.16995	3.83591	3.205
L07	Sodium pyruvate	20	mM	organic acid	monocarboxylic acid	0	0.261	0.2169	0.3561	0.2957	0.1608	0.3942	0.2365	0.2556	0.1972	0.243	0.2159	0.2125	1.9123	2.1627	0.0737	0.1951	1.7987	0.0691	2.3452	0.0582	2.122	2.8382	2.5094	0.0391	0.6855	0.6647	0.2913	0.445	0.4269	0.4476	0.6558	0.3949	0.609	0.849	0.9956	1.0523	3.88952	2.98027	5.85028	4.60496	1.8236	6.63582	3.38438
L08	Sodium pyruvate	20	mM	organic acid	monocarboxylic acid	0	0.128	0.2223	0.3675	0.2405	0.1662	0.3419	0.209	0.2523	0.2192	0.2435	0.2213	0.2094	0.1716	2.1029	0.0472	0.1094	1.5801	0.0666	1.4792	2.382	2.8222	2.9198	2.2716	3.0889	0.5869	0.8662	0.3654	0.502	0.8275	0.4819	0.7564	0.6419	0.9543	0.9574	1.0293	0.758	1.14734	3.0916	6.08532	3.46685	1.93494	5.5575	2.81739
L09	m-Inositol	20	mM	sugar	monosaccharide	4	0.2169	0.2116	0.2969	0.3788	0.1512	0.2524	0.1846	0.5899	0.2103	0.248	0.1807	0.2247	1.2351	2.2844	0.0494	1.6631	0.968	1.3736	1.0838	0.0659	2.2651	2.3424	2.2708	0.3748	0.8507	0.7784	0.6156	0.8571	0.9772	0.6063	0.6662	0.2148	0.8225	0.8522	0.7542	0.9191	2.98027	2.87099	4.6297	6.3183	1.62567	3.7122	2.31431
L10	m-Inositol	20	mM	sugar	monosaccharide	4	0.1334	0.2193	0.3153	0.2706	0.1454	0.2168	0.1523	0.4327	0.2128	0.214	0.2088	0.2035	0.1764	2.3009	0.2786	0.3611	0.8999	1.2119	0.972	0.0698	2.1528	2.2696	1.7556	2.57	0.9234	0.8791	0.7332	0.8916	0.366	0.6902	0.7032	0.1637	0.5895	0.7951	0.6239	0.5059	1.25867	3.02975	5.00907	4.08745	1.50609	2.97821	1.64835
L11	L-Malic acid disodium salt monohydrate	20	mM	organic acid	dicarboxylic acid	0	0.1486	0.2167	0.3371	0.2216	0.1841	0.2371	0.2514	0.5727	0.2244	0.2481	0.2248	0.2172	0.0758	3.0319	0.0777	0.8466	0.9546	1.5574	1.9784	0.064	1.4649	2.8781	1.9795	1.8743	0.7386	0.7022	0.626	0.5695	0.4543	0.7476	0.881	0.1353	0.9405	1.0486	1.0701	1.0991	1.57207	2.97614	5.45854	3.07717	2.304	3.39675	3.69158
L12	L-Malic acid disodium salt monohydrate	20	mM	organic acid	dicarboxylic acid	0	0.1338	0.2196	0.3538	0.2473	0.1932	0.2483	0.2536	0.5418	0.2083	0.2496	0.2135	0.2325	0.3866	2.278	0.8224	1.4536	1.4287	2.2558	1.5438	0.0807	2.2363	2.6889	2.12	3.1615	0.9684	0.7337	0.5541	0.5087	0.74	0.6745	0.6935	0.1548	1.025	0.9417	1.1339	1.1659	1.26692	3.03594	5.80285	3.60705	2.49162	3.62767	3.73694
L13	L-Serine	20	mM	amino acid	polar	1	0.1303	0.1571	0.1466	0.374	0.1617	0.2674	0.1624	0.4208	0.1607	0.1521	0.1655	0.1787	0.6354	1.0977	1.2116	0.161	1.4334	1.0426	0.9349	0.0411	1.6394	1.5655	1.7082	1.5062	0.8894	1.2414	1.1961	0.8207	0.8345	1.5096	0.5983	0.7622	1.1973	1.6148	1.4901	1.1492	1.19476	1.74732	1.53083	6.21934	1.84216	4.02147	1.85659
L14	L-Serine	20	mM	amino acid	polar	1	0.1343	0.1595	0.1427	0.2528	0.15	0.25	0.1582	0.444	0.1695	0.1629	0.1555	0.3191	0.4921	1.0453	1.2469	0.0483	1.2121	1.0695	0.9993	0.0415	1.4238	1.7098	1.6677	0.4086	0.8658	1.002	1.386	0.9222	0.9153	1.1164	0.5512	0.8945	1.6884	1.5717	1.5588	0.9575	1.27723	1.7968	1.45042	3.72045	1.60093	3.66272	1.77
L15	L-Valine	20	mM	amino acid	hydrophobic	1	0.1206	0.132	0.1176	0.2599	0.1695	0.214	0.151	0.2895	0.1318	0.1318	0.1301	0.1034	0.0431	0.5005	0.1344	0.0514	0.9174	1.3255	0.2184	0.0417	0.4577	0.4647	0.6553	0.8554	0.1912	0.1928	0.1863	0.1562	0.2303	0.1483	0.1639	0.1888	0.1638	0.1878	0.1671	0.1912	0.994766	1.22981	0.932912	3.86684	2.00298	2.92048	1.62155
L16	L-Valine	20	mM	amino acid	hydrophobic	1	0.1462	0.1301	0.1147	0.2084	0.1754	0.2168	0.1453	0.2319	0.1371	0.123	0.1245	0.1161	0.0428	0.5674	0.1311	0.4509	0.95	0.9776	0.2128	0.0465	0.5037	0.3465	0.7841	0.9826	0.1715	0.0826	0.1927	0.1917	0.2324	0.1437	0.0829	0.1813	0.0947	0.1545	0.1457	0.1501	1.52258	1.19064	0.87312	2.80502	2.12463	2.97821	1.50403
L17	D-Alanine	20	mM	amino acid	hydrophobic	1	0.179	0.1355	0.1134	0.208	0.1889	0.197	0.1718	0.1541	0.1453	0.1478	0.1226	0.3909	0.0459	1.1236	0.8698	0.0527	1.0412	1.2443	0.963	0.0467	0.8187	0.6352	0.9161	0.0816	0.3647	0.7097	0.3138	0.3784	0.4779	0.626	0.2557	0.3311	0.1412	0.3448	0.2023	0.5136	2.19885	1.30197	0.846317	2.79677	2.40297	2.56997	2.0504
L18	D-Alanine	20	mM	amino acid	hydrophobic	1	0.1812	0.1382	0.1139	0.2027	0.1848	0.1995	0.1681	0.1458	0.142	0.1339	0.1227	0.1062	0.1211	0.9422	0.9087	0.0679	1.5221	1.1177	0.9764	0.1086	0.7025	0.67	0.9643	1.0504	0.4134	0.4926	0.4319	0.4116	0.4993	0.5941	0.0734	0.3076	0.3328	0.345	0.3849	0.2713	2.24421	1.35764	0.856626	2.68749	2.31843	2.62152	1.97411
L19	N-Acetyl-D-Glucosamine	20	mM	sugar	monosaccharide	1	0.2761	0.2216	0.3635	0.2488	0.2031	0.3128	0.2162	0.2664	0.1968	0.2208	0.228	0.1857	1.1091	1.8679	0.0657	2.0554	1.3987	1.4458	0.9715	2.4434	2.0807	2.6185	2.6229	2.773	1.226	0.7511	3.0039	2.0328	2.1098	2.3894	1.3612	2.3423	2.3243	1.9166	2.1328	1.3752	4.20085	3.07717	6.00285	3.63798	2.69574	4.95752	2.96583
L20	N-Acetyl-D-Glucosamine	20	mM	sugar	monosaccharide	1	0.2542	0.2034	0.3719	0.2149	0.2147	0.437	0.2013	0.2258	0.2554	0.2436	0.2141	0.2082	2.0678	1.7325	0.0495	0.4286	1.3436	0.1462	1.2302	1.9458	2.3139	2.8249	2.3937	3.1646	1.9665	0.9021	3.0117	0.8913	2.2494	2.9434	1.338	2.2671	1.8276	2.2038	1.5036	1.6325	3.74931	2.70193	6.17604	2.93903	2.93491	7.51826	2.65863
L21	Cytidine	20	mM	nucleic acid	nucleoside	3	0.4946	0.4648	0.4422	0.223	0.4466	0.22	0.1482	0.4972	0.4075	0.4984	0.4762	0.3738	1.2718	1.535	0.0612	0.0538	0.079	1.3459	0.9618	1.2356	1.9073	0.7218	1.5749	1.9097	2.5099	2.391	2.6882	0.7411	0.7475	1.0493	1.1923	2.6228	2.4372	2.5698	2.7091	2.5464	8.70585	8.09144	7.62547	3.10604	7.71619	3.04418	1.56382
L22	Cytidine	20	mM	nucleic acid	nucleoside	3	0.3949	0.4718	0.4379	0.4396	0.4127	0.1901	0.1717	0.4401	0.4152	0.4495	0.4823	0.3447	1.459	1.1846	0.0573	2.0838	0.0759	1.3944	0.9568	1.7504	1.9674	2.0805	0.2005	1.8256	2.5548	2.3842	2.7446	1.7247	0.8293	1.1083	1.1581	2.5271	2.3995	2.456	2.4724	2.6674	6.65025	8.23576	7.53682	7.57187	7.01725	2.42771	2.04834
L23	Sodium butyrate	4	mM	organic acid	monocarboxylic acid	0	0.1987	0.1362	0.159	0.198	0.1521	0.1889	0.1678	0.1281	0.1084	0.1345	0.1556	0.1148	0.2288	0.9872	0.6115	0.2919	0.8934	1.6552	1.0342	0.047	0.5463	0.5545	0.9644	0.8033	0.9351	0.956	0.7412	1.0033	1.0206	1.1239	0.9746	1.3188	1.0788	1.1803	0.8019	1.0976	2.60502	1.3164	1.78649	2.59059	1.64423	2.40297	1.96793
L24	Sodium butyrate	4	mM	organic acid	monocarboxylic acid	0	0.1685	0.1218	0.1658	0.1805	0.1264	0.1757	0.1472	0.1124	0.1155	0.1311	0.1285	0.0972	0.1091	1.1774	0.8702	0.0811	0.9656	1.5859	1.4921	0.1644	0.4561	0.6087	1.0473	0.9768	0.8727	1.1855	0.652	0.8072	0.9463	1.1401	0.7071	1.142	0.9796	1.1275	0.9634	1.1587	1.98236	1.01951	1.92669	2.22978	1.11435	2.13081	1.5432
M01	L-Sorbose	20	mM	sugar	monosaccharide	0	0.1264	0.1784	0.1062	0.1989	0.2108	0.199	0.1353	0.1935	0.185	0.2009	0.2235	0.1776	0.07	2.0922	0.4359	0.1297	1.0491	1.2359	0.744	1.7707	1.9193	2.3065	1.9164	3.0416	0.1752	0.2428	0.1682	0.2059	0.1799	0.294	0.2485	0.2464	0.2244	0.207	0.2339	0.1977	1.11435	2.18648	0.697868	2.60915	2.8545	2.61121	1.29785
M02	L-Sorbose	20	mM	sugar	monosaccharide	0	0.1277	0.2156	0.1778	0.2303	0.1587	0.3161	0.1482	0.1398	0.204	0.2343	0.1934	0.1955	0.2189	2.0006	0.5054	0.0549	1.0008	1.5414	0.8737	0.1023	2.5458	3.1707	1.3446	3.0988	0.2168	0.0812	0.3166	0.2596	0.1502	0.1888	0.2912	0.2176	0.5597	0.3847	0.3593	0.2254	1.14115	2.95346	2.17411	3.25655	1.78031	5.02556	1.56382
M03	a-Ketoglutaric acid disodium salt hydrate	20	mM	sugar	monosaccharide	3	0.1311	0.1367	0.1694	0.2416	0.231	0.2894	0.1797	0.3124	0.1391	0.1479	0.1369	0.3339	0.2488	0.7944	0.9066	0.4844	1.1571	0.0594	1.6535	0.0822	0.9624	0.8971	1.001	0.2154	0.4943	0.4124	0.5411	0.3598	0.4527	0.2973	0.5686	0.1279	0.5958	0.5877	0.6102	0.1766	1.21125	1.32671	2.00092	3.48953	3.27098	4.47506	2.21328
M04	a-Ketoglutaric acid disodium salt hydrate	20	mM	sugar	monosaccharide	3	0.1193	0.1464	0.1558	0.2306	0.2317	0.3023	0.174	0.323	0.1414	0.1602	0.1289	0.1184	0.23	0.8513	0.907	0.0604	1.4038	0.0582	1.0505	0.064	0.9334	0.8077	1.0748	0.0341	0.4892	0.2791	0.5842	0.5565	0.4658	0.2661	0.803	0.1602	0.6908	0.6411	0.3624	0.4463	0.967962	1.52671	1.72051	3.26273	3.28541	4.74103	2.09576
M05	D-Cellobiose	20	mM	sugar	disaccharide	0	0.1454	0.1763	0.2919	0.2241	0.1435	0.1965	0.1812	0.284	0.1679	0.2057	0.2147	0.1621	0.0642	2.2045	0.2389	2.5653	0.985	1.1343	1.1115	0.15	2.4096	2.8243	3.3392	2.3278	0.3174	0.3544	0.5213	0.2476	0.4591	0.386	0.2906	0.2445	0.3723	0.309	0.3896	0.2515	1.50609	2.14318	4.52661	3.12872	1.46692	2.55966	2.24421
M06	D-Cellobiose	20	mM	sugar	disaccharide	0	0.2266	0.2181	0.3554	0.2721	0.179	0.2152	0.1924	0.2899	0.1925	0.2247	0.1969	0.177	1.8887	1.9746	0.0625	2.6754	1.1983	1.3432	1.1278	0.0874	2.4102	3.1712	3.0551	3.0655	0.3457	0.5425	0.464	0.4654	0.4243	0.3316	0.312	0.2437	0.3524	0.4015	0.3037	0.266	3.18026	3.00501	5.83584	4.11837	2.19885	2.94522	2.47513
M07	Sodium succinate dibasic hexahydrate	20	mM	organic acid	dicarboxylic acid	0	0.1611	0.1876	0.6202	0.2316	0.2091	0.2359	0.1938	0.4751	0.1776	0.2076	0.1929	0.2047	1.2743	2.3458	0.0595	0.0474	1.4221	1.8755	2.357	0.1305	2.7531	3.1276	3.0077	3.2345	0.7095	0.8663	0.0999	0.6154	0.6506	0.5583	0.9781	0.1491	0.8332	0.8939	0.5428	0.9767	1.82979	2.37616	11.2955	3.28335	2.81945	3.37201	2.50399
M08	Sodium succinate dibasic hexahydrate	20	mM	organic acid	dicarboxylic acid	0	0.1223	0.2089	0.3115	0.2246	0.2223	0.2156	0.1864	0.3259	0.1746	0.2237	0.1981	0.1979	0.0555	2.5925	0.0575	1.3519	1.2347	1.515	1.554	0.0693	3.0727	2.5061	2.6709	3.3165	0.9396	1.0308	0.1674	0.6911	0.6887	0.7049	0.9733	0.4132	0.9753	0.9222	0.8809	0.6892	1.02982	2.81532	4.93072	3.13902	3.0916	2.95346	2.35142
M09	D-Galacturonic Acid monohydrate	20	mM	sugar	monosaccharide	0	0.1227	0.112	0.0967	0.23	0.1135	0.0998	0.1252	0.1726	0.116	0.127	0.1134	0.1319	0.0351	0.0426	0.0487	0.0389	0.0405	0.0411	0.0446	0.0377	0.0753	0.0796	0.1717	0.318	0.8436	0.7982	1.0475	0.9224	1.1097	0.8784	0.8638	0.7684	0.888	0.8701	0.5545	0.8772	1.03806	0.817452	0.501998	3.25036	0.848379	0.565914	1.08961
M10	D-Galacturonic Acid monohydrate	20	mM	sugar	monosaccharide	0	0.1242	0.1164	0.0976	0.1885	0.1211	0.106	0.1224	0.1603	0.121	0.1281	0.1104	0.1071	0.0361	0.0734	0.047	0.0379	0.0396	0.0425	0.0444	0.0371	0.0672	0.0644	0.1521	0.3443	0.8975	0.8505	0.6729	0.7807	0.8748	0.8577	0.5282	0.8485	0.8401	0.9697	0.8818	0.897	1.06899	0.908171	0.520555	2.39472	1.00507	0.693745	1.03188
M11	D-Trehalose dihydrate	20	mM	organic acid	disaccharide	0	0.1629	0.2122	0.5149	0.3696	0.2131	0.3494	0.2357	0.351	0.2811	0.2396	0.2331	0.2191	0.9312	1.7699	0.1141	2.4449	2.0695	0.182	2.971	0.137	2.6119	2.8983	2.1999	2.8266	0.8719	0.46	0.1904	0.7661	1.2678	1.4096	0.9066	0.307	0.5294	0.7736	0.7972	0.4821	1.8669	2.88336	9.12439	6.12862	2.90192	5.71214	3.36788
M12	D-Trehalose dihydrate	20	mM	organic acid	disaccharide	0	0.1264	0.2415	0.5098	0.3159	0.1871	0.3573	0.1755	0.5236	0.2191	0.2406	0.2072	0.24	0.0503	1.9877	0.081	2.2443	1.7496	0.0768	1.164	0.4993	2.3615	2.7425	2.4894	3.1534	0.8149	0.3439	0.2021	1.0812	0.8366	1.6021	0.4048	0.7325	0.5371	0.7992	0.7808	0.611	1.11435	3.48747	9.01924	5.02144	2.36585	5.87502	2.12669
M13	L-Threonine	20	mM	amino acid	polar	1	0.1284	0.1287	0.1167	0.2829	0.1648	0.2113	0.1522	0.3318	0.1534	0.1347	0.122	0.1091	0.3444	0.6183	0.2164	0.3146	0.948	1.0368	0.9163	0.0446	0.7748	0.6036	0.9056	1.037	0.226	0.2663	0.2234	0.2764	0.3065	0.4502	0.255	0.2407	0.1923	0.2003	0.2073	0.1898	1.15559	1.16177	0.914356	4.34105	1.90608	2.86481	1.64629
M14	L-Threonine	20	mM	amino acid	polar	1	0.122	0.1315	0.1151	0.2038	0.1613	0.2005	0.1515	0.2927	0.3061	0.1339	0.1276	0.1136	0.0401	0.7295	0.2204	0.0447	0.8538	0.9253	0.941	0.0365	0.6631	0.5126	0.8821	1.0267	0.2448	0.3195	0.3106	0.3109	0.2265	0.213	0.3388	0.2419	0.1937	0.1947	0.1784	0.2074	1.02363	1.2195	0.881367	2.71017	1.83391	2.64213	1.63186
M15	L-Isoleucine	20	mM	amino acid	hydrophobic	1	0.1274	0.1341	0.1344	0.2408	0.1597	0.2441	0.1528	0.2882	0.1408	0.1318	0.1201	0.1161	0.2767	0.8316	0.368	0.0732	1.5175	1.1594	0.9753	0.0447	0.6849	0.4641	0.7081	0.9824	0.2064	0.1595	0.1165	0.2261	0.2234	0.2259	0.1971	0.1556	0.2256	0.1942	0.0639	0.16	1.13497	1.27311	1.27929	3.47303	1.80092	3.54107	1.65866
M16	L-Isoleucine	20	mM	amino acid	hydrophobic	1	0.1233	0.1423	0.1362	0.2445	0.1737	0.2191	0.1628	0.2143	0.1389	0.1371	0.1182	0.1098	0.0462	0.9316	1.0087	0.092	1.4873	0.8187	0.9642	0.0409	0.5241	0.468	0.7592	0.9073	0.207	0.2598	0.23	0.2952	0.1871	0.1728	0.227	0.2452	0.1401	0.2007	0.1114	0.1788	1.05043	1.44217	1.3164	3.54932	2.08957	3.02563	1.86484
M17	Gly-DL-Asp	20	mM	amino acid	dipeptide	2	0.1508	0.1134	0.1005	0.1771	0.1232	0.103	0.1367	0.1336	0.1195	0.126	0.1187	0.1046	0.0494	0.0963	0.1097	0.0393	0.0735	0.1107	0.0723	0.0858	0.1121	0.1244	0.3163	0.3809	0.7751	0.5496	0.5831	0.4816	0.5889	0.7587	0.4446	0.5459	0.4387	0.5442	0.5472	0.4097	1.61743	0.846317	0.580346	2.15968	1.04837	0.631891	1.32671
M18	Gly-DL-Asp	20	mM	amino acid	dipeptide	2	0.1523	0.1118	0.1	0.177	0.1239	0.1083	0.1348	0.128	0.1132	0.1243	0.1086	0.0984	0.0709	0.1725	0.1149	0.0485	0.0585	0.0904	0.0688	0.0787	0.1061	0.1417	0.2716	0.4431	0.6274	0.1151	0.8032	0.5302	0.1583	0.5648	0.6273	0.5539	0.1051	0.6721	0.5577	0.3656	1.64835	0.813328	0.570038	2.15761	1.0628	0.741166	1.28754
M19	D-Glucosamine Hydrochloride	20	mM	sugar	monosaccharide	1	0.1743	0.1926	0.5079	0.2604	0.1729	0.2326	0.1808	0.318	0.2274	0.2106	0.2137	0.1828	0.0546	1.8898	0.1095	2.1063	1.955	1.2686	1.1695	0.1461	2.719	2.2351	2.5448	2.9534	0.47	0.9406	2.2492	0.4535	0.4642	0.4369	0.5526	1.4006	0.9216	0.6797	0.6825	0.83	2.10195	2.47925	8.98007	3.87714	2.07308	3.30397	2.23596
M20	D-Glucosamine Hydrochloride	20	mM	sugar	monosaccharide	1	0.1781	0.2131	0.4549	0.1956	0.1668	0.2301	0.177	0.3437	0.2086	0.2365	0.1978	0.1626	0.0702	2.2194	0.0582	0.1759	1.6256	2.1764	1.116	0.0919	2.3892	2.8161	2.8222	2.9866	0.1619	1.0764	2.794	0.2756	0.3396	0.726	0.2775	2.0419	0.8033	0.7722	0.5546	0.6251	2.18029	2.90192	7.88732	2.54111	1.94731	3.25242	2.15761
M21	Thymine	2	mM	nucleic acid	nucleobase	2	0.199	0.1368	0.1201	0.2018	0.1512	0.1771	0.1542	0.1955	0.1166	0.1453	0.1209	0.1079	0.1333	1.0146	0.4915	0.0559	1.0647	1.1144	1.0644	0.0671	0.5507	0.5569	0.9299	0.9804	0.5003	0.9859	1.0132	0.9726	1.3218	1.6707	0.6515	0.76	0.9225	0.958	1.0165	1.0161	2.61121	1.32878	0.984457	2.66894	1.62567	2.15968	1.68753
M22	Thymine	2	mM	nucleic acid	nucleobase	2	0.1967	0.1447	0.1205	0.2051	0.1505	0.1573	0.1461	0.2439	0.1159	0.1777	0.121	0.1091	0.0478	0.9076	0.4463	0.0467	0.9664	1.3778	0.9414	0.0689	0.5308	0.4345	0.9266	1.0304	0.5269	1.0108	1.039	1.1368	1.0848	1.6703	0.9122	0.7113	1.2546	1.4077	0.9837	1.0214	2.56379	1.49166	0.992704	2.73698	1.61124	1.75144	1.52052
M23	D-Tagatose	20	mM	sugar	monosaccharide	0	0.2019	0.2077	0.115	0.1909	0.144	0.1936	0.1477	0.2086	0.1582	0.176	0.2203	0.1428	0.0494	2.4914	0.4142	0.0813	0.8953	1.2859	0.9134	1.5515	2.2408	2.3547	2.5509	2.5153	0.1593	0.0938	0.1578	0.1252	0.1393	0.1513	0.1781	0.2745	0.2498	0.2252	0.2679	0.2317	2.671	2.79058	0.879306	2.4442	1.47722	2.49987	1.55351
M24	D-Tagatose	20	mM	sugar	monosaccharide	0	0.2382	0.2165	0.5126	0.2211	0.1237	0.2072	0.14	0.1191	0.1663	0.1865	0.193	0.1451	0.0506	2.2966	0.0858	1.0623	0.8403	1.3159	1.0173	0.1179	2.0886	2.6293	2.3037	2.2567	0.0857	0.2909	0.3558	0.1688	0.0992	0.2024	0.2673	0.1684	0.2792	0.2281	0.2151	0.2192	3.41943	2.97202	9.07697	3.06686	1.05868	2.78027	1.39475
N01	L-Sorbose	20	mM	sugar	monosaccharide	0	0.1268	0.1747	0.1072	0.2005	0.1568	0.1864	0.1377	0.1304	0.1785	0.244	0.2533	0.1517	0.0804	2.5695	0.3547	0.331	0.9393	1.3731	0.7753	0.0458	2.4373	2.4219	1.9509	0.0397	0.1585	0.251	0.0631	0.1393	0.2443	0.2848	0.3785	0.2122	0.1983	0.3621	0.5645	0.1786	1.1226	2.11019	0.718486	2.64213	1.74113	2.35142	1.34733
N02	L-Sorbose	20	mM	sugar	monosaccharide	0	0.1248	0.2005	0.1177	0.2371	0.1571	0.2232	0.2157	0.1557	0.2106	0.2111	0.2074	0.1707	0.0464	1.8831	0.5289	0.2142	1.0366	1.5424	1.9518	0.0427	1.7917	2.4987	1.9613	3.2966	0.196	0.0697	0.2163	0.2255	0.2181	0.2873	0.3251	0.2343	0.332	0.2502	0.3763	0.2159	1.08136	2.64213	0.934974	3.39675	1.74732	3.11016	2.95553
N03	a-Ketoglutaric acid disodium salt hydrate	20	mM	sugar	monosaccharide	3	0.2581	0.1397	0.1707	0.2305	0.2192	0.2881	0.178	0.3787	0.1433	0.1545	0.1339	0.1187	1.5752	0.8144	0.9222	0.047	1.0091	0.0541	1.2985	0.0697	0.9694	0.9525	0.9615	0.0319	0.2277	0.4432	0.4119	0.4946	0.4036	0.2985	0.5537	0.1108	0.3973	0.3835	0.5958	0.5163	3.82972	1.38857	2.02772	3.26067	3.02769	4.44826	2.17823
N04	a-Ketoglutaric acid disodium salt hydrate	20	mM	sugar	monosaccharide	3	0.1314	0.1414	0.1837	0.3821	0.2018	0.3321	0.1597	0.2526	0.1351	0.1549	0.136	0.1607	0.4195	0.7626	1.7175	1.2965	0.9393	0.0543	1.3951	0.0597	0.9189	1.0403	1.022	1.9985	0.4549	0.2019	0.3459	0.3345	0.3657	0.2814	0.4107	0.3465	0.4338	0.4935	0.5229	0.5257	1.21744	1.42362	2.29575	6.38634	2.66894	5.35545	1.80092
N05	D-Cellobiose	20	mM	sugar	disaccharide	0	0.1287	0.2167	0.4415	0.33	0.1749	0.3646	0.1869	0.3452	0.2278	0.272	0.2534	0.1974	0.102	1.9994	0.0638	1.1979	2.0676	0.0959	1.7374	0.064	2.17	2.5582	2.7442	0.0333	0.0555	0.0739	0.1411	0.7381	1.3319	0.9638	0.8507	0.3226	0.3866	0.8591	0.4606	0.5187	1.16177	2.97614	7.61104	5.31215	2.11432	6.02553	2.36173
N06	D-Cellobiose	20	mM	sugar	disaccharide	0	0.1537	0.2264	0.4656	0.2762	0.1822	0.3293	0.1911	0.2588	0.2225	0.2526	0.2587	0.2169	1.3281	2.279	0.0555	0.1682	1.5476	1.3647	1.6209	1.9061	2.2069	2.0791	2.7784	3.02	0.8581	0.0806	0.2829	0.7149	0.8573	1.0524	0.6439	0.7552	0.5839	0.7051	0.7212	0.5768	1.67722	3.17614	8.10793	4.20291	2.26483	5.29772	2.44833
N07	Sodium succinate dibasic hexahydrate	20	mM	organic acid	dicarboxylic acid	0	0.1515	0.1856	0.3202	0.2458	0.208	0.2319	0.1875	0.468	0.1909	0.2065	0.1819	0.1933	0.9562	2.6318	0.0705	0.1437	1.0301	1.9113	1.6144	0.071	2.5337	3.2182	2.9163	0.0542	0.9269	0.9177	0.1289	0.8051	0.7302	0.7143	0.8276	0.1625	1.0428	0.7983	1.0793	0.9365	1.63186	2.33493	5.11009	3.57612	2.79677	3.28954	2.3741
N08	Sodium succinate dibasic hexahydrate	20	mM	organic acid	dicarboxylic acid	0	0.1681	0.2025	0.3424	0.2171	0.2234	0.2251	0.1807	0.3549	0.1879	0.2133	0.1857	0.1849	1.1088	2.6752	0.0581	0.4925	1.2251	2.1266	1.3268	0.0658	2.5124	3.0932	2.9225	3.2938	0.9427	0.0826	0.1374	0.6647	0.551	0.8207	0.8801	0.3509	0.6795	0.8537	0.8772	0.8457	1.97411	2.68337	5.56781	2.98439	3.11428	3.14933	2.2339
N09	D-Galacturonic Acid monohydrate	20	mM	sugar	monosaccharide	0	0.1266	0.1123	0.0998	0.2532	0.1198	0.109	0.1247	0.1342	0.1223	0.1277	0.115	0.1169	0.0368	0.0396	0.042	0.0364	0.0393	0.0413	0.044	0.0371	0.0694	0.0744	0.1959	0.0311	0.8872	0.9421	0.8443	0.8055	0.905	0.8975	0.5414	0.882	0.6209	0.9675	1.0337	0.8972	1.11847	0.823637	0.565914	3.7287	0.978271	0.755598	1.0793
N10	D-Galacturonic Acid monohydrate	20	mM	sugar	monosaccharide	0	0.1241	0.1187	0.1007	0.2002	0.1215	0.1099	0.1166	0.1478	0.1265	0.1605	0.1159	0.1398	0.0358	0.0458	0.0454	0.0376	0.0384	0.0393	0.0392	0.0374	0.07	0.0619	0.1821	0.3835	0.9642	0.9893	0.5027	0.9315	0.9581	1.0666	0.5266	0.9701	0.8816	0.8035	1.0184	0.9928	1.06693	0.955592	0.58447	2.63595	1.01332	0.774154	0.912294
N11	D-Trehalose dihydrate	20	mM	organic acid	disaccharide	0	0.1564	0.2056	0.4519	0.409	0.1821	0.3074	0.1792	0.3283	0.2212	0.2576	0.2379	0.2233	0.8984	1.9547	0.0573	2.7685	1.7842	0.6805	1.319	0.0898	2.0478	2.2553	2.6541	0.0379	0.8892	0.6258	0.2075	0.5646	1.4283	1.5176	0.6561	0.3691	0.6141	0.8014	0.7707	0.595	1.73289	2.74728	7.82547	6.94096	2.26276	4.84618	2.20297
N12	D-Trehalose dihydrate	20	mM	organic acid	disaccharide	0	0.2051	0.2123	0.5396	0.2502	0.2042	0.3174	0.1734	0.4164	0.2169	0.2541	0.2253	0.2461	1.6227	2.8938	0.0599	0.2679	1.5672	1.1029	1.1728	0.0992	2.5508	2.5793	1.9566	2.8466	0.6138	0.4803	0.2015	0.4884	0.9505	1.7429	0.7956	0.5003	0.6794	0.8426	0.63	0.5359	2.73698	2.88542	9.63366	3.66684	2.71842	5.05236	2.08339
N13	L-Threonine	20	mM	amino acid	polar	1	0.1273	0.1299	0.1131	0.2843	0.1738	0.2055	0.1512	0.2987	0.1636	0.1396	0.1292	0.112	0.0796	0.6554	0.2317	0.9558	1.0919	1.1216	0.8572	0.0373	0.8414	0.596	0.9893	1.0329	0.2486	0.1032	0.3107	0.2701	0.1755	0.18	0.2989	0.2455	0.1418	0.2127	0.3068	0.2401	1.13291	1.18651	0.840132	4.36991	2.09164	2.74522	1.62567
N14	L-Threonine	20	mM	amino acid	polar	1	0.1222	0.1275	0.111	0.2208	0.1739	0.229	0.156	0.2706	0.1358	0.13	0.1222	0.1324	0.0386	0.69	0.2378	0.1371	1.1188	0.9765	0.8361	0.0381	0.8328	0.4855	0.8749	1.1751	0.2698	0.2255	0.2946	0.2049	0.3781	0.2027	0.2115	0.2158	0.1252	0.1878	0.2106	0.2255	1.02775	1.13703	0.796834	3.06068	2.0937	3.22974	1.72464
N15	L-Isoleucine	20	mM	amino acid	hydrophobic	1	0.1217	0.1352	0.1309	0.2074	0.1595	0.2238	0.1611	0.2696	0.1387	0.144	0.1241	0.1172	0.2855	0.8568	0.4144	0.045	1.0393	1.0212	1.011	0.0428	0.5714	0.5282	0.7476	0.8534	0.1642	0.0571	0.1751	0.2268	0.199	0.1775	0.1063	0.1881	0.1863	0.2052	0.1458	0.1792	1.01745	1.29579	1.20713	2.7844	1.7968	3.12253	1.82979
N16	L-Isoleucine	20	mM	amino acid	hydrophobic	1	0.1228	0.1445	0.1484	0.206	0.1878	0.2137	0.1825	0.2296	0.1355	0.1394	0.1239	0.106	0.0416	0.9435	0.2801	0.3718	1.4243	1.496	0.932	0.041	0.6102	0.4434	0.7412	0.9294	0.2003	0.2643	0.288	0.1832	0.2213	0.1745	0.1753	0.1898	0.201	0.1924	0.1853	0.1971	1.04013	1.48753	1.56794	2.75553	2.38029	2.91429	2.27101
N17	Gly-DL-Asp	20	mM	amino acid	dipeptide	2	0.1239	0.1136	0.1012	0.171	0.1353	0.1113	0.1382	0.1305	0.1189	0.1301	0.1155	0.1034	0.0381	0.1013	0.0932	0.0377	0.0685	0.0938	0.0676	0.1321	0.2136	0.1482	0.2992	0.3729	0.5831	0.1081	0.3982	0.5545	0.1507	0.669	0.552	0.7345	0.3514	0.6049	0.3325	0.3903	1.0628	0.850441	0.594779	2.03391	1.29785	0.803019	1.35764
N18	Gly-DL-Asp	20	mM	amino acid	dipeptide	2	0.1503	0.1084	0.1011	0.1711	0.117	0.1109	0.1322	0.1223	0.1105	0.1479	0.1086	0.1046	0.0368	0.1457	0.1251	0.0391	0.0714	0.1034	0.0506	0.0508	0.1474	0.1149	0.3368	0.4037	0.6155	0.6439	0.2746	0.2511	0.5682	0.5869	0.5979	0.547	0.418	0.554	0.3383	0.3874	1.60712	0.743228	0.592717	2.03597	0.920541	0.794772	1.23393
N19	D-Glucosamine Hydrochloride	20	mM	sugar	monosaccharide	1	0.1716	0.1877	0.4144	0.2894	0.1876	0.2208	0.1784	0.355	0.2306	0.2197	0.2064	0.1992	0.059	2.302	0.0646	2.1278	1.7889	1.9484	1.2275	0.0613	2.5719	2.6949	2.9282	2.9773	0.1344	0.306	2.9047	0.6037	0.6134	0.5323	0.1813	2.0704	0.7763	0.5492	0.6021	0.4782	2.04628	2.37823	7.0523	4.47506	2.37616	3.06068	2.18648
N20	D-Glucosamine Hydrochloride	20	mM	sugar	monosaccharide	1	0.1716	0.2004	0.6309	0.2154	0.1727	0.214	0.1661	0.3047	0.2114	0.2265	0.2063	0.1559	0.0605	2.4201	0.0557	1.0571	1.7035	1.4541	1.1232	0.052	2.1358	2.1156	3.1251	3.1151	0.2335	0.891	2.7926	0.2644	0.3232	0.2657	0.2558	1.1584	1.1641	0.5977	0.7466	0.3427	2.04628	2.64007	11.5161	2.94934	2.06896	2.92048	1.93288
N21	Thymine	2	mM	nucleic acid	nucleobase	2	0.1832	0.1399	0.1185	0.1978	0.1538	0.1605	0.1538	0.1841	0.12	0.1711	0.123	0.1137	0.0442	1.0413	0.3885	0.0445	1.0992	1.2205	0.822	0.0555	0.5091	0.4928	0.8651	0.9961	0.4027	0.9062	1.2181	1.3491	1.0939	1.7772	0.6197	0.8657	1.455	1.3403	0.9831	2.3559	2.28544	1.39269	0.951468	2.58647	1.67928	1.81742	1.67928
N22	Thymine	2	mM	nucleic acid	nucleobase	2	0.1897	0.1371	0.1178	0.2024	0.1504	0.1705	0.1403	0.1435	0.1136	0.1517	0.1203	0.2914	0.3321	1.0685	0.3865	0.0423	1.1825	1.4258	0.9043	0.0482	0.6238	0.4798	0.8794	0.1509	0.781	0.8163	1.2903	1.1396	1.1522	0.7335	0.72	0.7411	0.9933	0.888	0.5057	0.3991	2.41946	1.33496	0.937036	2.68131	1.60918	2.0236	1.40094
N23	D-Tagatose	20	mM	sugar	monosaccharide	0	0.1889	0.1878	0.1059	0.2284	0.1404	0.2754	0.1471	0.12	0.1614	0.1886	0.2125	0.1674	0.0488	2.1668	0.374	1.8032	0.9307	1.9543	0.9946	0.0569	2.559	2.6332	2.1465	2.2278	0.1161	0.2229	0.0863	0.1109	0.1239	0.213	0.1651	0.1625	0.2328	0.3424	0.276	0.2165	2.40297	2.38029	0.691683	3.21737	1.403	4.18641	1.54114
N24	D-Tagatose	20	mM	sugar	monosaccharide	0	0.2098	0.194	0.2002	0.178	0.1253	0.185	0.1319	0.1093	0.1599	0.1802	0.1704	0.1343	0.7039	2.3689	1.3041	0.0874	0.8254	1.1867	0.9594	0.1627	2.4451	1.9907	2.0904	2.4573	0.0973	0.3836	0.2383	0.0858	0.1307	0.2027	0.1236	0.1291	0.2395	0.2966	0.2012	0.1419	2.83388	2.50812	2.63595	2.17823	1.09167	2.32256	1.22775
O01	D-Xylose	20	mM	sugar	monosaccharide	0	0.1842	0.1683	0.32	0.1948	0.1576	0.2172	0.1574	0.215	0.1849	0.2087	0.2138	0.1796	1.2653	2.0066	0.0881	0.062	1.005	1.8508	1.0238	0.0727	2.3397	3.3054	2.1055	2.638	0.6376	0.5013	0.3088	0.7899	0.8183	0.5074	0.768	0.4251	0.8731	0.6148	0.6308	0.6467	2.30606	1.97824	5.10597	2.52461	1.75763	2.98645	1.7535
O02	D-Xylose	20	mM	sugar	monosaccharide	0	0.1265	0.1946	0.3761	0.23	0.1543	0.1658	0.1772	0.3607	0.1921	0.2265	0.205	0.1745	0.0648	1.7202	0.055	0.0558	1.0334	1.2565	1.0506	1.1381	2.0393	2.8033	1.7479	3.0326	0.766	0.5395	0.1999	0.7369	0.8488	0.5693	0.6722	0.6175	0.6555	0.6788	0.6233	0.6136	1.11641	2.52049	6.26263	3.25036	1.68959	1.92669	2.16174
O03	5-Keto-D-Gluconic Acid potassium salt	20	mM	sugar	monosaccharide	0	0.1305	0.1966	0.1182	0.24	0.156	0.1275	0.1317	0.1315	0.2147	0.2558	0.2152	0.1887	0.0623	1.437	0.3718	0.0639	1.1409	0.2622	0.4234	0.0486	1.9656	2.6241	1.8188	2.1548	0.1177	0.3831	0.0743	0.1047	0.1095	0.1369	0.1275	0.1025	0.2532	0.241	0.1688	0.1381	1.19888	2.56172	0.945283	3.45654	1.72464	1.13703	1.22362
O04	5-Keto-D-Gluconic Acid potassium salt	20	mM	sugar	monosaccharide	0	0.1283	0.228	0.1166	0.2858	0.1573	0.1239	0.1333	0.1267	0.2338	0.2514	0.1935	0.1944	0.0626	1.5572	0.4366	2.246	1.1957	0.5273	0.4642	0.0437	2.4347	2.8128	1.9025	0.0436	0.1346	0.8611	0.0701	0.0701	0.1078	0.0991	0.1223	0.1194	0.5969	0.2008	0.2007	0.3156	1.15352	3.20913	0.912294	4.40084	1.75144	1.0628	1.25661
O05	2-Deoxy-D-Ribose	20	mM	sugar	monosaccharide	0	0.143	0.1502	0.1528	0.2778	0.1638	0.2445	0.1535	0.1569	0.1985	0.2034	0.1924	0.1542	0.0655	0.8808	0.3	0.1102	0.7809	1.0847	0.5295	0.0616	1.7079	1.9152	1.5615	2.231	0.877	0.276	0.7007	0.8004	0.8782	0.6712	0.9156	0.5397	0.4395	0.7478	0.5401	0.51	1.45661	1.60505	1.65866	4.2359	1.88546	3.54932	1.67309
O06	2-Deoxy-D-Ribose	20	mM	sugar	monosaccharide	0	0.152	0.1477	0.1506	0.2867	0.1549	0.2881	0.1626	0.1469	0.1946	0.2157	0.1918	0.1816	0.1647	0.6982	0.3224	0.0617	0.9398	0.1393	0.7798	0.0517	1.7475	1.9331	2.2634	0.0396	0.8732	0.9011	0.6608	0.7464	0.7929	0.4819	0.8486	0.2226	0.6127	0.6091	0.7876	0.6366	1.64217	1.55351	1.6133	4.41939	1.70196	4.44826	1.86072
O07	Sodium propionate	20	mM	organic acid	monocarboxylic acid	0	0.1322	0.1333	0.3156	0.3021	0.1582	0.1576	0.1254	0.1494	0.1147	0.1437	0.1425	0.1189	0.1575	0.2855	0.0546	0.0544	1.0218	1.2802	0.2966	0.1975	0.9573	1.0507	0.9433	1.6363	1.0379	0.5111	0.1949	0.6681	0.9979	0.9765	0.8561	0.5626	1.1774	0.8027	0.4378	0.4274	1.23393	1.25661	5.01525	4.73691	1.77	1.75763	1.09373
O08	Sodium propionate	20	mM	organic acid	monocarboxylic acid	0	0.126	0.1359	0.2712	0.2116	0.1537	0.155	0.1307	0.1477	0.1366	0.1389	0.1358	0.1096	0.1411	0.3387	0.0502	0.2416	1.3858	1.5817	0.2035	0.0532	1.0133	1.0627	1.1296	0.0348	0.9414	0.761	0.2055	1.0981	0.711	0.6601	0.4725	0.8683	1.0614	0.8666	0.924	0.7741	1.1061	1.31022	4.09982	2.87099	1.67722	1.70402	1.20301
O09	Potassium oxalate monohydrate	20	mM	organic acid	dicarboxylic acid	0	0.1574	0.1437	0.1343	0.2243	0.1708	0.1922	0.1689	0.1751	0.1435	0.1526	0.1588	0.1301	0.5706	0.6516	0.3184	0.4108	0.5922	1.0826	0.9601	0.0508	0.8041	0.622	0.8234	1.009	0.8509	1.0173	0.9516	0.8889	0.5121	0.7591	0.5243	0.8435	0.8066	0.6665	1.0163	0.7708	1.7535	1.47104	1.27723	3.13284	2.02978	2.47101	1.99061
O10	Potassium oxalate monohydrate	20	mM	organic acid	dicarboxylic acid	0	0.1519	0.1494	0.1327	0.2149	0.1695	0.1906	0.1622	0.1888	0.146	0.159	0.1483	0.1212	0.2042	0.72	0.2615	0.0576	0.8179	0.9458	0.9856	0.0467	0.6871	0.7339	0.8703	0.0359	0.8635	0.8889	0.7598	0.8631	0.8845	0.8377	0.9225	0.7851	0.7794	0.9497	0.4141	0.6158	1.64011	1.58856	1.24424	2.93903	2.00298	2.43802	1.85247
O11	water			water	water	0	0.1331	0.1445	0.1347	0.393	0.1631	0.1703	0.1518	0.3814	0.144	0.207	0.1246	0.1106	0.0631	0.6625	0.2983	0.2337	0.9749	1.2127	0.995	0.0548	0.5499	0.5119	0.7059	1.0733	0.8619	0.6757	0.5726	1.0389	0.9441	0.9303	0.8557	0.5847	0.9057	0.8794	0.1298	0.9723	1.25249	1.48753	1.28548	6.61108	1.87103	2.01947	1.63804
O12	water			water	water	0	0.1299	0.1405	0.1295	0.2653	0.1699	0.1658	0.1538	0.3704	0.1551	0.1898	0.1278	0.111	0.0391	0.7351	0.2803	0.302	1.0046	0.9367	0.9476	0.0457	0.5863	0.518	0.7043	1.0269	1.0388	0.7588	0.4109	0.9754	0.9522	0.9768	0.4145	0.4581	1.1358	0.8301	1.0913	0.9441	1.18651	1.40506	1.17826	3.97817	2.01123	1.92669	1.67928
O13	L-Asparagine	10	mM	amino acid	polar	2	0.2841	0.1444	0.1421	0.2807	0.2106	0.2352	0.1979	0.4354	0.1964	0.1614	0.1782	0.1594	2.0006	1.1308	1.4024	0.0736	1.4487	1.7277	1.4467	0.1111	1.1892	1.1346	2.2724	2.557	2.9578	0.4022	1.4554	0.4323	1.305	2.5328	0.7172	2.3897	0.8816	0.7837	0.9134	0.5255	4.36579	1.48547	1.43805	4.29569	2.85037	3.35757	2.58853
O14	L-Asparagine	10	mM	amino acid	polar	2	0.1361	0.1502	0.1573	0.2202	0.3419	0.2698	0.2238	0.462	0.1715	0.1559	0.1597	0.169	0.4775	1.1354	1.4351	0.7011	1.0051	1.8335	2.179	0.0606	1.6329	1.0588	1.7648	2.9519	0.4435	0.2145	1.3689	0.4657	0.8545	2.6004	1.0791	2.5566	1.0792	0.6026	0.8919	0.7224	1.31434	1.60505	1.75144	3.04831	5.5575	4.07095	3.12253
O15	L-Leucine	20	mM	amino acid	hydrophobic	1	0.1279	0.1365	0.188	0.2101	0.2569	0.2098	0.1741	0.3044	0.1377	0.1413	0.1279	0.1075	0.2582	1.0812	0.9266	0.0677	1.6071	1.0087	1.3058	0.0527	0.6119	0.4814	0.6707	0.9778	0.3367	0.3378	0.3962	0.3185	0.3651	0.3009	0.4837	0.2736	0.3678	0.2977	0.3615	0.2658	1.14528	1.32259	2.38441	2.84007	3.80498	2.83388	2.09782
O16	L-Leucine	20	mM	amino acid	hydrophobic	1	0.1286	0.1404	0.1761	0.1871	0.2101	0.2642	0.1743	0.2101	0.1351	0.1373	0.1231	0.1122	0.0466	1.1311	1.1073	0.3083	1.5361	1.2868	1.0656	0.0476	0.5558	0.4743	0.6703	0.9182	0.2981	0.3536	0.2232	0.4045	0.3503	0.2085	0.4334	0.3869	0.2704	0.3056	0.3471	0.2543	1.15971	1.403	2.13906	2.36585	2.84007	3.95549	2.10195
O17	Gly-Glu	20	mM	amino acid	dipeptide	2	0.1358	0.1128	0.1024	0.169	0.1297	0.1094	0.1378	0.1269	0.1356	0.129	0.1186	0.1011	0.0409	0.1034	0.115	0.0501	0.0732	0.1058	0.0675	0.0794	0.1055	0.1137	0.2672	0.3249	0.3966	0.4181	0.4834	0.2419	0.1177	0.4167	0.0819	0.3382	0.0848	0.3932	0.3785	0.2127	1.30816	0.833946	0.61952	1.99267	1.18239	0.763845	1.34939
O18	Gly-Glu	20	mM	amino acid	dipeptide	2	0.1537	0.1121	0.0997	0.1901	0.139	0.1066	0.1329	0.1264	0.1066	0.1289	0.1114	0.1185	0.0422	0.125	0.1142	0.0418	0.0582	0.0887	0.0632	0.0621	0.0979	0.1046	0.243	0.391	0.3874	0.2799	0.5711	0.4068	0.1622	0.384	0.2571	0.2227	0.0926	0.3617	0.4249	0.3455	1.67722	0.819514	0.563852	2.42771	1.37413	0.706116	1.24837
O19	Parabanic Acid	20	mM	nitrogenous acid	0	2	0.1837	0.1266	0.129	0.2256	0.1367	0.1239	0.1476	0.1498	0.1264	0.15	0.1297	0.1136	0.0399	0.0486	0.0632	0.0408	0.0439	0.0435	0.0468	0.0418	0.0575	0.0575	0.174	0.1412	0.9578	0.992	1.0739	0.9067	0.9927	1.0921	1.0643	0.9437	0.8985	0.9473	0.9448	0.8444	2.29575	1.11847	1.16796	3.15964	1.32671	1.0628	1.55145
O20	Parabanic Acid	20	mM	nitrogenous acid	0	2	0.1748	0.1358	0.1271	0.192	0.2494	0.1209	0.1417	0.1495	0.1203	0.1425	0.1267	0.1146	0.0384	0.0587	0.0591	0.04	0.042	0.0451	0.0407	0.0415	0.0978	0.0639	0.1439	0.178	0.9724	1.0644	0.9471	0.9214	0.6182	0.5602	0.8845	0.715	0.7796	0.7849	0.8901	0.7243	2.11225	1.30816	1.12878	2.46688	3.65035	1.00095	1.4298
O21	Cytosine	2.5	mM	nucleic acid	nucleobase	3	0.1804	0.1322	0.1164	0.1942	0.1575	0.1966	0.1562	0.165	0.1165	0.1589	0.1312	0.0985	0.1223	0.9028	0.3078	0.1278	1.0012	1.5377	0.9238	0.0584	0.6584	0.498	0.8951	0.8708	0.8579	0.8582	0.3168	1.09	0.9517	0.8299	0.9468	0.7841	0.6996	0.8998	0.9623	0.4902	2.22771	1.23393	0.908171	2.51224	1.75557	2.56172	1.72876
O22	Cytosine	2.5	mM	nucleic acid	nucleobase	3	0.1834	0.1381	0.1184	0.2136	0.1496	0.1975	0.151	0.1753	0.1226	0.1451	0.1295	0.1082	0.164	1.008	0.4553	1.1681	1.0067	1.5508	0.9453	0.0535	0.6266	0.5233	0.8529	1.086	0.3013	0.5102	0.2921	0.6045	0.8707	0.6486	0.6231	0.4828	0.9264	0.3403	0.3682	0.7543	2.28957	1.35558	0.949406	2.91223	1.59268	2.58028	1.62155
O23	water			water	water	0	0.1918	0.1302	0.1119	0.1908	0.1404	0.2003	0.1521	0.1553	0.1097	0.1329	0.1436	0.1236	0.3181	0.9552	0.3296	0.0567	1.0262	1.4938	0.9621	0.0601	0.6499	0.5881	0.8921	1.0265	0.5302	0.7041	0.8669	0.7643	0.8835	1.0013	0.7041	0.7022	0.4082	0.8053	0.8891	1.117	2.46276	1.1927	0.81539	2.44214	1.403	2.63801	1.64423
O24	water			water	water	0	0.1993	0.1265	0.1179	0.1833	0.1191	0.1968	0.1401	0.1546	0.1051	0.1285	0.1252	0.1012	0.9145	1.0062	0.4413	0.3179	0.9515	1.0931	1.0066	0.0599	0.7018	0.5291	0.9105	1.0878	0.8838	0.8372	0.8302	0.9666	0.9802	0.7069	0.8846	0.9624	0.9976	0.8131	0.8349	1.2925	2.61739	1.11641	0.939097	2.28751	0.963839	2.56585	1.39681
P01	D-Xylose	20	mM	sugar	monosaccharide	0	0.1266	0.161	0.3346	0.2347	0.1536	0.167	0.1443	0.1831	0.1903	0.1907	0.2012	0.1727	0.1114	2.0338	0.0586	2.6735	0.8793	1.0168	1.1123	0.0894	3.3188	3.0982	3.1543	0.0543	0.6869	0.5939	0.3122	0.4946	0.8795	0.6138	0.6803	0.6349	0.773	0.758	0.6645	0.6771	1.11847	1.82773	5.40699	3.34727	1.67516	1.95144	1.48341
P02	D-Xylose	20	mM	sugar	monosaccharide	0	0.1207	0.1692	0.362	0.237	0.1589	0.2151	0.1627	0.319	0.2044	0.2195	0.216	0.1645	0.0699	2.0844	0.0539	1.121	0.9984	1.1476	1.1735	1.472	2.5182	2.737	2.7245	3.4942	0.8106	0.5678	0.2712	0.4324	0.7408	0.6717	0.8041	0.5111	0.7016	0.7033	0.7033	0.4964	0.996828	1.99679	5.97192	3.39469	1.78443	2.94316	1.86278
P03	5-Keto-D-Gluconic Acid potassium salt	20	mM	sugar	monosaccharide	0	0.128	0.1766	0.1123	0.1915	0.1456	0.1239	0.1194	0.1156	0.2145	0.222	0.1715	0.2029	0.228	2.2063	0.3544	0.1478	1.1056	0.2338	0.3791	0.0446	1.9432	2.3489	1.55	0.0451	0.0919	0.3577	0.1212	0.0983	0.0916	0.11	0.0924	0.1183	0.2854	0.2557	0.236	0.2457	1.14734	2.14937	0.823637	2.45657	1.51021	1.0628	0.970024
P04	5-Keto-D-Gluconic Acid potassium salt	20	mM	sugar	monosaccharide	0	0.1267	0.1896	0.1153	0.202	0.1571	0.1183	0.121	0.1164	0.2328	0.2276	0.2017	0.1849	0.2071	2.3265	0.3108	0.0714	0.6455	0.0491	0.3209	0.0442	2.5592	1.9756	1.5692	2.9672	0.0911	0.5352	0.0986	0.1144	0.1568	0.0973	0.1212	0.1424	0.2349	0.2253	0.2316	0.2115	1.12053	2.4174	0.885491	2.67306	1.74732	0.947345	1.00301
P05	2-Deoxy-D-Ribose	20	mM	sugar	monosaccharide	0	0.1385	0.1364	0.1479	0.2177	0.1529	0.2594	0.1404	0.1288	0.1764	0.1955	0.1935	0.1209	0.1323	0.8143	0.0864	0.0912	0.8173	1.1007	0.6582	0.0444	1.699	1.4126	2.4827	0.0368	0.6437	0.7786	0.6578	0.9066	0.8284	0.5982	0.491	0.8004	0.6245	0.7198	0.6668	0.1786	1.36383	1.32053	1.55763	2.99676	1.66072	3.85653	1.403
P06	2-Deoxy-D-Ribose	20	mM	sugar	monosaccharide	0	0.1411	0.1353	0.1472	0.2204	0.1614	0.3043	0.1412	0.1291	0.1866	0.2232	0.1964	0.1569	0.4023	0.6924	0.359	0.3439	0.7736	0.8428	0.6974	0.0444	2.0282	2.1347	1.7381	0.3189	0.8814	0.1051	0.6496	0.743	0.9234	0.6068	0.7881	0.8019	0.6962	0.59	0.6758	0.8151	1.41743	1.29785	1.5432	3.05243	1.83598	4.78227	1.41949
P07	Sodium propionate	20	mM	organic acid	monocarboxylic acid	0	0.1245	0.1237	0.3001	0.1931	0.1565	0.1633	0.1151	0.1286	0.125	0.144	0.1418	0.1342	0.1774	0.3025	0.0653	0.0653	0.9997	2.1153	0.1356	0.0462	0.957	1.1494	1.0802	0.0358	0.8498	0.9119	0.248	0.7322	0.5381	0.7677	0.9564	0.9997	1.0409	0.8203	0.799	0.7237	1.07518	1.05868	4.69567	2.48956	1.73495	1.87515	0.881367
P08	Sodium propionate	20	mM	organic acid	monocarboxylic acid	0	0.1194	0.1222	0.2948	0.1912	0.1611	0.164	0.1145	0.1288	0.1341	0.1335	0.1368	0.1226	0.0476	0.2983	0.0516	0.1986	1.5129	1.3054	0.1123	0.1071	1.0499	1.1073	1.2108	1.4221	0.8133	0.9082	0.2468	0.6648	0.6769	0.7749	0.3418	0.4013	0.3464	0.858	0.8224	0.8672	0.970024	1.02775	4.5864	2.45039	1.82979	1.88958	0.868997
P09	Potassium oxalate monohydrate	20	mM	organic acid	dicarboxylic acid	0	0.136	0.1331	0.1262	0.1979	0.1734	0.1745	0.1471	0.1501	0.1437	0.1555	0.1545	0.1325	0.0471	0.8052	0.4689	0.4415	0.5155	1.0935	1.1419	0.0463	1.0786	0.6909	0.8742	0.035	0.9035	0.8032	0.9516	0.8684	0.722	0.5342	0.53	0.8381	0.5529	1.0399	1.3622	0.9042	1.31228	1.25249	1.11023	2.58853	2.08339	2.10607	1.54114
P10	Potassium oxalate monohydrate	20	mM	organic acid	dicarboxylic acid	0	0.1305	0.1316	0.129	0.1905	0.1928	0.1895	0.1445	0.1616	0.1365	0.1848	0.1623	0.1311	0.0501	0.7679	0.378	0.065	0.6205	0.9283	0.8467	0.0448	0.7056	0.5895	0.844	1.0413	0.9423	0.8672	0.8194	0.7708	0.7877	0.9774	1.0781	0.8676	1.1651	1.1814	1.6587	0.7522	1.19888	1.22156	1.16796	2.43596	2.48338	2.41534	1.48753
P11	water			water	water	0	0.1236	0.1267	0.1252	0.2765	0.162	0.1654	0.1383	0.2649	0.14	0.1769	0.1337	0.1102	0.0456	0.8235	0.3589	0.1091	1.046	1.3349	1.0146	0.046	0.6137	0.5202	0.9662	0.0351	1.0408	0.2059	0.5625	1.0821	1.1519	0.8597	0.4062	0.7428	1.068	0.8827	0.9678	1.1088	1.05662	1.12053	1.08961	4.20909	1.84835	1.91845	1.3597
P12	water			water	water	0	0.1346	0.1254	0.1228	0.2069	0.1605	0.1763	0.144	0.2629	0.1345	0.2485	0.1299	0.1384	0.7182	0.8854	0.5049	0.1707	1.1092	0.9488	0.9743	0.0448	0.7862	0.5027	0.7975	0.9911	1.0263	0.5954	1.1575	1.1658	0.9927	0.9949	1.3099	0.7435	1.2205	0.8408	0.5758	1.1972	1.28342	1.09373	1.04013	2.77409	1.81742	2.14318	1.47722
P13	L-Asparagine	10	mM	amino acid	polar	2	0.135	0.1469	0.1296	0.1868	0.2392	0.2744	0.191	0.2933	0.2256	0.1739	0.1634	0.161	0.5085	1.3659	1.319	0.8575	1.1284	2.1357	1.8361	0.0518	2.5316	1.4172	1.9436	0.0363	0.3691	0.737	0.9646	0.4681	0.7501	2.669	0.5879	2.1685	1.6216	0.6768	0.8809	0.6228	1.29166	1.53702	1.18033	2.35967	3.44005	4.16579	2.44626
P14	L-Asparagine	10	mM	amino acid	polar	2	0.1193	0.1342	0.1429	0.1787	0.2114	0.2446	0.1929	0.2921	0.15	0.1722	0.1684	0.1663	0.048	1.07	1.4059	0.5946	1.3692	1.837	1.9823	0.0519	1.5396	1.25	2.2267	2.2357	0.3218	0.4386	0.9494	0.4165	0.8032	2.5136	0.5464	2.0673	1.0688	0.6414	0.8375	0.637	0.967962	1.27517	1.45454	2.19266	2.86687	3.55138	2.48544
P15	L-Leucine	20	mM	amino acid	hydrophobic	1	0.1252	0.1252	0.1645	0.1727	0.3686	0.2626	0.1996	0.2122	0.1159	0.1413	0.1318	0.1209	0.185	1.0825	1.7495	0.2483	1.5837	1.6173	1.0218	0.0497	0.5837	0.5309	0.9597	1.086	0.316	0.3234	0.3547	0.3709	0.3566	0.2299	0.342	0.2898	0.2029	0.2987	0.1937	0.447	1.08961	1.08961	1.89989	2.06896	6.108	3.9225	2.62358
P16	L-Leucine	20	mM	amino acid	hydrophobic	1	0.1487	0.1262	0.1581	0.1701	0.5566	0.3351	0.2363	0.1725	0.1217	0.1428	0.1319	0.114	0.0485	1.0816	0.9942	0.0551	1.304	1.534	1.0923	0.0433	0.7229	0.5128	0.7911	1.0796	0.3706	0.3231	0.302	0.3184	0.3205	0.3044	0.3446	0.2546	0.3039	0.3572	0.2946	0.2815	1.57413	1.11023	1.76794	2.01535	9.98416	5.4173	3.38025
P17	Gly-Glu	20	mM	amino acid	dipeptide	2	0.1534	0.1112	0.0965	0.1567	0.3274	0.1102	0.1224	0.1088	0.1016	0.1353	0.1127	0.1093	0.0398	0.0972	0.0974	0.0399	0.0646	0.101	0.0591	0.041	0.1282	0.1617	0.2848	0.3253	0.3568	0.3306	0.351	0.3056	0.1107	0.3993	0.2373	0.2711	0.1162	0.3625	0.4	0.3792	1.67103	0.800958	0.497875	1.73907	5.25854	0.78034	1.03188
P18	Gly-Glu	20	mM	amino acid	dipeptide	2	0.1441	0.1093	0.1007	0.1574	0.1488	0.1026	0.1204	0.1101	0.0972	0.131	0.1115	0.0945	0.0409	0.1052	0.1068	0.0394	0.066	0.0892	0.0552	0.0404	0.121	0.1388	0.2624	0.3457	0.348	0.35	0.3719	0.3812	0.2726	0.4237	0.0794	0.3879	0.1021	0.3229	0.2395	0.2648	1.47929	0.761784	0.58447	1.7535	1.57619	0.623644	0.990642
P19	Parabanic Acid	20	mM	nitrogenous acid	0	2	0.1777	0.1301	0.1202	0.1855	0.1872	0.1237	0.1304	0.1429	0.1243	0.1471	0.1278	0.1213	0.0398	0.0477	0.0538	0.0402	0.0418	0.0447	0.0443	0.0407	0.0557	0.0611	0.1128	0.1617	0.948	1.0424	0.8507	1.0811	0.5215	0.9376	0.24	1.0535	0.3565	1.0414	0.8632	1.0204	2.17205	1.19064	0.986519	2.33287	2.36792	1.05868	1.19682
P20	Parabanic Acid	20	mM	nitrogenous acid	0	2	0.1765	0.123	0.1261	0.1798	0.1287	0.1221	0.1312	0.1394	0.1208	0.1403	0.134	0.1114	0.0364	0.0475	0.0558	0.0404	0.041	0.0454	0.0376	0.0409	0.0511	0.0522	0.0852	0.0988	0.9956	1.0656	1.0881	0.8938	0.9359	0.9613	0.1621	1.0662	0.3805	0.9732	0.8323	1.0285	2.1473	1.04425	1.10816	2.21534	1.16177	1.02569	1.21332
P21	Cytosine	2.5	mM	nucleic acid	nucleobase	3	0.1823	0.122	0.1156	0.1755	0.1698	0.2724	0.1458	0.1609	0.1833	0.1402	0.1263	0.141	0.2971	0.976	0.5567	0.2164	1.0156	1.9463	0.8761	0.0477	0.6682	0.5263	0.8586	1.1622	1.0406	0.807	0.4892	0.7958	1.0205	0.5119	0.8424	0.4157	0.4578	0.7421	0.8803	0.8125	2.26689	1.02363	0.891676	2.12669	2.00917	4.12456	1.51434
P22	Cytosine	2.5	mM	nucleic acid	nucleobase	3	0.179	0.1221	0.12	0.1772	0.1384	0.2677	0.1356	0.1322	0.1115	0.1294	0.1394	0.1135	0.1325	1.0494	0.2921	0.1505	0.9435	1.7913	0.8405	0.0459	0.675	0.4635	1.0558	0.8959	0.6535	0.669	1.2767	0.0725	1.0306	0.6349	0.7536	0.7348	0.7467	0.4322	1.0731	0.077	2.19885	1.02569	0.982395	2.16174	1.36176	4.02765	1.30403
P23	water			water	water	0	0.1805	0.1231	0.1051	0.1732	0.1483	0.1846	0.1315	0.1424	0.1209	0.13	0.1371	0.2812	0.208	1.0048	0.4513	0.0575	0.6473	2.1829	1.0391	0.0464	0.6026	0.5071	1.0046	0.1103	0.8477	1.0609	0.8551	0.8932	0.7324	0.7644	0.8491	0.9143	0.8859	0.2735	0.8727	0.4571	2.22978	1.04631	0.675189	2.07927	1.56588	2.31431	1.2195
P24	water			water	water	0	0.1699	0.116	0.1082	0.1648	0.139	0.1937	0.1282	0.1282	0.1052	0.1214	0.2871	0.1323	0.0637	1.0828	0.5219	0.0557	0.7654	1.3938	0.9986	0.0471	0.6147	0.5121	0.0997	1.2715	0.9806	1.0084	0.8367	1.1063	0.8257	1.0085	0.7003	0.8614	0.6445	0.9039	0.3481	1.5659	2.01123	0.899923	0.739104	1.90608	1.37413	2.50193	1.15146
[truncated: 135 more columns]

## Sheet: S2
Table S2: Taxonomy and genetic functional potential of strains in Jewel Lake enrichment culture
	Strain Information								Nitrogen cycling proteins
Closest isolate_ID	Closest bin_ID	Qiime/Dada2 sequence identifier	% sequence identity between ESV and closest isolate genome 16S	SILVA taxonomy of ESV	GTDB-Tk taxonomy of closest metagenome assembled genome	Fold coverage	Completeness	Contamination	AmoA	AmoB	AmoC	AnfG_VnfG	HAO	Hzo	HzsA	HzsB	HzsC	NapA	NapB	NapC	NapD	NapE	NapF	NapG	NapH	NapK	NapL	NarC	NarG_NarX	NarH	NarI	NarJ	Nas	NasB	NiR1a	NiR1b	NiR2a	NiR2b	NiR3	NiR4a	NiR4b	NifD_AnfD_VnfD	NifH_AnfH_VnfH	NifK_AnfK_VnfK	NirB2	NirB3	NirC	NirD2	NirK
Escherichia sp. JL983	bin28	bc2899caef644922d22c9b77dad1da64	100	k__Bacteria; p__Proteobacteria; c__Gammaproteobacteria; o__Enterobacteriales; f__Enterobacteriaceae; g__Shigella	d__Bacteria;p__Proteobacteria;c__Gammaproteobacteria;o__Enterobacterales;f__Enterobacteriaceae;g__Escherichia;s__Escherichia	1756	93.02	1.02	0	0	0	0	0	0	0	0	0	1	1	1	1	0	1	1	1	0	0	0	3	4	2	5	0	0	1	1	0	0	0	0	0	0	0	0	0	0	0	0	0
Klebsiella sp. JL973	bin13	c18cf86bcbffcd6e7fcae578b99b0938	100	k__Bacteria; p__Proteobacteria; c__Gammaproteobacteria; o__Enterobacteriales; f__Enterobacteriaceae	d__Bacteria;p__Proteobacteria;c__Gammaproteobacteria;o__Enterobacterales;f__Enterobacteriaceae;g__Klebsiella_A;s__Klebsiella_A	104	79.3	0.13	0	0	0	0	0	0	0	0	0	0	0	0	0	0	0	0	0	0	0	0	3	3	2	4	1	0	2	2	0	0	0	0	0	1	1	1	0	0	0	0	0
N/A	Sulfurospirillum sp. bin18	9257510370bf8a35091c2abc97ea185f	not isolated	k__Bacteria; p__Proteobacteria; c__Epsilonproteobacteria; o__Campylobacterales; f__Campylobacteraceae; g__Sulfurospirillum; s__	d__Bacteria;p__Campylobacterota;c__Campylobacteria;o__Campylobacterales;f__Sulfurospirillaceae;g__Sulfurospirillum;s__	205	88.72	2.05	0	0	0	0	0	0	0	0	0	1	0	0	1	0	1	1	1	0	1	0	0	0	0	0	1	0	0	0	0	0	0	0	0	0	0	0	0	0	0	0	0
Pseudomonas sp. JL972	bin16	8d68f5627183512ac02d8d5d0314a500	100	k__Bacteria; p__Proteobacteria; c__Gammaproteobacteria; o__Pseudomonadales; f__Pseudomonadaceae; g__Pseudomonas	d__Bacteria;p__Proteobacteria;c__Gammaproteobacteria;o__Pseudomonadales;f__Pseudomonadaceae;g__Pseudomonas_A;s__Pseudomonas_A	761	46.31	0	0	0	0	0	0	0	0	0	0	1	1	1	1	1	0	0	0	0	0	0	1	1	1	1	1	0	2	2	0	0	0	0	0	0	0	0	0	0	1	0	0
Citrobacter sp. JL976	bin24	cde084605d44a1311c3b1a5140503102	100	k__Bacteria; p__Proteobacteria; c__Gammaproteobacteria; o__Enterobacteriales; f__Enterobacteriaceae	d__Bacteria;p__Proteobacteria;c__Gammaproteobacteria;o__Enterobacterales;f__Enterobacteriaceae;g__Citrobacter;s__Citrobacter	230	82.07	0.33	0	0	0	0	0	0	0	0	0	1	1	1	2	0	1	1	1	0	0	0	3	3	2	4	0	0	1	1	0	0	0	0	0	0	0	0	0	0	0	0	0
N/A	Clostridium sp. bin14	98357db1c5a3d7587f3ea1aab9004efa	not isolated	k__Bacteria; p__Firmicutes; c__Clostridia; o__Clostridiales; f__Clostridiaceae; g__Clostridium; s__subterminale	d__Bacteria;p__Firmicutes_A;c__Clostridia;o__Clostridiales;f__Clostridiaceae;g__Clostridium_J;s__Clostridium_J	102	69.19	1.3	0	0	0	0	0	0	0	0	0	0	0	0	0	0	0	0	0	0	0	0	0	0	0	0	0	0	0	0	0	0	0	0	0	0	0	0	0	0	0	0	0
Klebsiella sp. JL973	bin13	d88ac76ccb9838ac0b8a7d93ec9c0cab	98.72	k__Bacteria; p__Proteobacteria; c__Gammaproteobacteria; o__Enterobacteriales; f__Enterobacteriaceae	d__Bacteria;p__Proteobacteria;c__Gammaproteobacteria;o__Enterobacterales;f__Enterobacteriaceae;g__Klebsiella_A;s__Klebsiella_A	104	79.3	0.13	0	0	0	0	0	0	0	0	0	0	0	0	0	0	0	0	0	0	0	0	3	3	2	4	1	0	2	2	0	0	0	0	0	1	1	1	0	0	0	0	0
Citrobacter sp. JL978	bin24	8d5223f3057eae8045dd0db549d6c8be	100	k__Bacteria; p__Proteobacteria; c__Gammaproteobacteria; o__Enterobacteriales; f__Enterobacteriaceae	d__Bacteria;p__Proteobacteria;c__Gammaproteobacteria;o__Enterobacterales;f__Enterobacteriaceae;g__Citrobacter;s__Citrobacter	230	82.07	0.33	0	0	0	0	0	0	0	0	0	1	1	1	2	0	1	1	1	0	0	0	3	3	2	4	0	0	1	1	0	0	0	0	0	0	0	0	0	0	0	0	0
Citrobacter sp. JL978	bin24	79bd965ce9942f646e5e80c0a9302a47	99.15	k__Bacteria; p__Proteobacteria; c__Gammaproteobacteria; o__Enterobacteriales; f__Enterobacteriaceae	d__Bacteria;p__Proteobacteria;c__Gammaproteobacteria;o__Enterobacterales;f__Enterobacteriaceae;g__Citrobacter;s__Citrobacter	230	82.07	0.33	0	0	0	0	0	0	0	0	0	1	1	1	2	0	1	1	1	0	0	0	3	3	2	4	0	0	1	1	0	0	0	0	0	0	0	0	0	0	0	0	0
Citrobacter sp. JL978	bin24	0ae17c81c036ebb3722b189abe7f66ef	99.79	k__Bacteria; p__Proteobacteria; c__Gammaproteobacteria; o__Enterobacteriales; f__Enterobacteriaceae	d__Bacteria;p__Proteobacteria;c__Gammaproteobacteria;o__Enterobacterales;f__Enterobacteriaceae;g__Citrobacter;s__Citrobacter	230	82.07	0.33	0	0	0	0	0	0	0	0	0	1	1	1	2	0	1	1	1	0	0	0	3	3	2	4	0	0	1	1	0	0	0	0	0	0	0	0	0	0	0	0	0
Citrobacter sp. JL978	bin24	79bbd10aafc218686c81da55ed2e7cd6	98.72	k__Bacteria; p__Proteobacteria; c__Gammaproteobacteria; o__Enterobacteriales; f__Enterobacteriaceae	d__Bacteria;p__Proteobacteria;c__Gammaproteobacteria;o__Enterobacterales;f__Enterobacteriaceae;g__Citrobacter;s__Citrobacter	230	82.07	0.33	0	0	0	0	0	0	0	0	0	1	1	1	2	0	1	1	1	0	0	0	3	3	2	4	0	0	1	1	0	0	0	0	0	0	0	0	0	0	0	0	0
Escherichia sp. JL983	bin24	00abe6aee5048979d6525e3ff8969d60	99.79	k__Bacteria; p__Proteobacteria; c__Gammaproteobacteria; o__Enterobacteriales; f__Enterobacteriaceae; g__Shigella	d__Bacteria;p__Proteobacteria;c__Gammaproteobacteria;o__Enterobacterales;f__Enterobacteriaceae;g__Escherichia;s__Escherichia	1756	93.02	1.02	0	0	0	0	0	0	0	0	0	1	1	1	1	0	1	1	1	0	0	0	3	4	2	5	0	0	1	1	0	0	0	0	0	0	0	0	0	0	0	0	0
N/A	Peptostreptococcaceae sp. bin04	80e82fdb53f08156dd45cd1946078288	not isolated	k__Bacteria; p__Firmicutes; c__Clostridia; o__Clostridiales; f__Peptostreptococcaceae	d__Bacteria;p__Firmicutes_A;c__Clostridia;o__Peptostreptococcales;f__Peptostreptococcaceae;g__Terrisporobacter;s__	11	88.73	0	0	0	0	0	0	0	0	0	0	0	0	0	0	0	0	0	0	0	0	0	0	0	0	0	0	0	0	0	1	1	0	0	0	0	0	0	0	0	0	0	0
[truncated: 27 more columns]

## Sheet: S3
Table S3: Functional activity and community composition of Jewel Lake enrichment recovered on various carbon sources.
	Functional Activity					Strain relative abundance									Genetic potential relative abundance			Strain fold enrichment relative to inoculum
Carbon source	pH	Nitrite (mM)	Ammonium (mM)	OD 600	N in biomass (mM)	Escherichia sp. JL983	Klebsiella sp. JL973	Citrobacter sp. JL978	Citrobacter sp. JL976	Pseudomonas sp. JL972	Sulfurospirillum sp. bin18	Clostridium sp. bin14	Peptostreptococcaceae sp. bin04	Other	Nitrate reduction	Denitrification	DNRA	Escherichia sp. JL983	Klebsiella sp. JL973	Citrobacter sp. JL978	Citrobacter sp. JL976	Pseudomonas sp. JL972	Sulfurospirillum sp. bin18	Clostridium sp. bin14	Peptostreptococcaceae sp. bin04	Other
D-Fructose	5.34863	7.12339	2.46463	0.5868	5.30341	0.752464	0.0113043	0.0889855	0.0324638	0	0	0.0327536	0.00753623	0.0744928	0.885217	0	0.81971	1.41009	0.569109	5.13072	5.71344	0	0	0.134439	0.993841	0.46768
D-Fructose	5.34863	7.6241	1.46463	0.626	5.70752	0.749166	0.0122304	0.0929509	0.0346898	0.000444741	0	0.03002	0.00689349	0.0736046	0.889482	0.000444741	0.825884	1.40391	0.615729	5.35935	6.10521	0.0342481	0	0.123218	0.909079	0.462105
D-Fructose	5.34863	7.38881	2.46463	0.6604	6.06215	0.742218	0.0137367	0.0952798	0.0327342	0	0	0.0289347	0.00701447	0.0800818	0.883969	0	0.813094	1.39089	0.691563	5.49364	5.76103	0	0	0.118764	0.925033	0.50277
D-Cellobiose	5.68261	16.0459	-0.805225	0.5544	4.9694	0.166169	0.477585	0.0944411	0.0155409	0	0	0.0543933	0.0263001	0.165571	0.753736	0	0.23431	0.311394	24.0437	5.44528	2.73512	0	0	0.22326	3.46832	1.03949
D-Cellobiose	5.68261	15.1047	-0.467556	0.65	5.95493	0.177081	0.387048	0.0951176	0.0134075	0	0	0.055401	0.0103719	0.261573	0.672654	0	0.248925	0.331843	19.4856	5.48429	2.35965	0	0	0.227396	1.36779	1.64221
D-Cellobiose	5.68261	15.7303	-1.71674	0.5908	5.34465	0.18922	0.474064	0.127199	0.0175913	0	0	0.0211998	0.00518719	0.165539	0.808074	0	0.301308	0.354591	23.8664	7.33403	3.09598	0	0	0.0870155	0.684061	1.03929
D-Glucose	5.38311	4.14347	4.11673	0.5416	4.83745	0.73174	0.012467	0.132004	0.0438545	0	0	0.013787	0.00337342	0.062775	0.920065	0	0.853916	1.37125	0.627642	7.61105	7.71815	0	0	0.0565894	0.44487	0.394114
D-Glucose	5.38311	4.17934	4.51372	0.7152	6.62708	0.825751	0.00909918	0.0627843	0.0195632	0	0	0.00955414	0	0.0732484	0.917197	0	0.843039	1.54743	0.458092	3.62002	3.44302	0	0	0.0392154	0	0.459868
D-Glucose	5.38311	4.02439	4.54374	0.4452	3.84366	0.831061	0.0112166	0.0707506	0.0194996	0	0	0.0108714	0.0041415	0.052459	0.932528	0	0.887662	1.55738	0.56469	4.07934	3.43182	0	0	0.0446223	0.546161	0.329348
D-Trehalose dihydrate	5.36695	7.56241	3.54309	0.7592	7.08067	0.823596	0.0229514	0.0599393	0.0238998	0	0	0.0104325	0.00417299	0.0550076	0.930387	0	0.855083	1.54339	1.15547	3.45598	4.20624	0	0	0.0428205	0.550313	0.345349
D-Trehalose dihydrate	5.36695	8.0043	4.53503	0.5848	5.28279	0.82516	0.030135	0.0612651	0.0200426	0	0	0.0102345	0.0018479	0.0513149	0.936603	0	0.863824	1.54632	1.51713	3.53242	3.52739	0	0	0.0420081	0.243692	0.322165
D-Trehalose dihydrate	5.36695	7.10043	2.53503	0.4136	3.5179	0.754397	0.018876	0.0860146	0.033891	0	0	0.015444	0.0036465	0.0877306	0.893179	0	0.823037	1.41371	0.9503	4.95942	5.96463	0	0	0.0633906	0.480883	0.55079
Sodium Formate	6.61819	11.1492	3.39596	0.228	1.60456	0.464601	0.00433772	0.0125484	0.00309837	0	0.440434	0.0319132	0.00945004	0.0336174	0.925019	0.440434	0.920682	0.870645	0.21838	0.723515	0.545296	0	>440.433772	0.130989	1.24622	0.211056
Sodium Formate	6.61819	9.19943	2.39678	0.2532	1.86435	0.356649	0.00406669	0.0160634	0	0.294225	0.279789	0.0290769	0	0.0201301	0.950793	0.574014	0.652501	0.668347	0.204735	0.926185	0	22.6573	>279.788532	0.119347	0	0.126381
Sodium Formate	6.61819	10.2769	0.697013	0.3848	3.221	0.388442	0.00804682	0.0128018	0.00329188	0.308888	0.2094	0.029444	0.00402341	0.035662	0.930871	0.518288	0.613936	0.727926	0.405111	0.738123	0.579353	23.7865	>209.400146	0.120854	0.530587	0.223893
Glycerol	6.20793	16.4462	1.73783	0.3324	2.68082	0.361357	0.0364649	0.364903	0.172195	0	0	0.0263358	0.00430489	0.0344391	0.93492	0	0.850595	0.67717	1.8358	21.0395	30.3054	0	0	0.108096	0.567707	0.216216
Glycerol	6.20793	18.571	1.97614	0.3956	3.33234	0.200841	0.0164844	0.489655	0.236669	0	0	0.0176619	0.00269134	0.0359966	0.94365	0	0.895038	0.376369	0.829897	28.2325	41.6525	0	0	0.072494	0.35492	0.225994
Glycerol	6.20793	18.8293	3.09161	0.3104	2.45402	0.206071	0.0104224	0.483452	0.244835	0	0	0.0177363	0.00383982	0.0336442	0.94478	0	0.893399	0.386169	0.524707	27.8749	43.0895	0	0	0.0727995	0.506377	0.211225
L-Sorbose	5.7326	17.6714	-0.348516	0.35	2.86225	0.0741927	0.702829	0.109688	0	0	0	0.0489725	0.0109421	0.053376	0.886709	0	0.167334	0.139034	35.3834	6.32437	0	0	0	0.20101	1.44299	0.335105
L-Sorbose	5.7326	21.4319	-0.584338	0.4008	3.38595	0.0603326	0.794766	0.108934	0	0	0	0.0166301	0.00760603	0.0117313	0.964032	0	0.156633	0.113061	40.0119	6.2809	0	0	0	0.0682591	1.00305	0.0736517
L-Sorbose	5.7326	21.5366	-0.648313	0.4264	3.64986	0.0668129	0.77341	0.106293	0.00236207	0	0	0.0293572	0.00506158	0.0167032	0.948878	0	0.159102	0.125205	38.9368	6.12865	0.415712	0	0	0.120498	0.667496	0.104866
Trisodium citrate dihydrate	6.73303	9.56385	3.13037	0.384	3.21276	0.422319	0.00550725	0.0133333	0	0.188696	0.287826	0.0315942	0.00521739	0.0455072	0.917681	0.476522	0.723478	0.79141	0.277258	0.768772	0	14.5308	>287.826087	0.12968	0.688044	0.285704
Trisodium citrate dihydrate	6.73303	9.04017	2.80449	0.2332	1.65817	0.449805	0.00487329	0.0151072	0.00487329	0.293129	0.164961	0.0253411	0.00438597	0.0375244	0.932749	0.45809	0.634747	0.842918	0.245342	0.871051	0.857673	22.5729	>164.961014	0.104014	0.578399	0.235585
Trisodium citrate dihydrate	6.73303	10.7848	3.98025	0.356	2.92411	0.623853	0.00419397	0.0115334	0.00576671	0	0.282307	0.0290957	0.00707733	0.036173	0.927654	0.282307	0.92346	1.16908	0.211142	0.664993	1.01491	0	>282.306684	0.119424	0.933323	0.227101
Sodium D,L-Lactate	6.42146	15.9785	2.54608	0.502	4.42921	0.42125	0.0485973	0.318533	0.158383	0	0	0.0101613	0	0.0430749	0.946764	0	0.843826	0.789408	2.4466	18.366	27.8745	0	0	0.0417073	0	0.270433
Sodium D,L-Lactate	6.42146	16.1994	3.10884	0.3844	3.21688	0.588156	0.0509545	0.216744	0.095596	0	0	0.00781602	0	0.0407335	0.95145	0	0.842327	1.10218	2.56527	12.497	16.8244	0	0	0.0320812	0	0.255733
Sodium D,L-Lactate	6.42146	15.967	2.35371	0.2924	2.26846	0.562726	0.0400964	0.225435	0.106178	0	0	0.0103252	0	0.0552401	0.934435	0	0.829117	1.05453	2.01862	12.9981	18.6867	0	0	0.0423804	0	0.346808
Sodium pyruvate	6.54062	16.9527	3.95872	0.3356	2.7138	0.538283	0.105311	0.213457	0.0707657	0	0	0.0177881	0	0.0543955	0.927816	0	0.767724	1.00872	5.30179	12.3075	12.4544	0	0	0.0730119	0	0.341506
Sodium pyruvate	6.54062	14.9785	2.53029	0.308	2.42928	0.719429	0.105656	0.0953129	0.0336476	0	0	0.0109976	0	0.0349568	0.954046	0	0.797329	1.34818	5.31917	5.49554	5.92178	0	0	0.0451403	0	0.219466
Sodium pyruvate	6.54062	17.3759	2.49296	0.2944	2.28908	0.739749	0.112044	0.0787301	0.023918	0	0	0.00939636	0.00142369	0.034738	0.954442	0	0.800683	1.38626	5.6408	4.53941	4.20943	0	0	0.0385677	0.187749	0.218092
Inoculum(Average of 4 replicates, Yeast extract)						0.533628	0.0198632	0.0173437	0.005682	0.0129859	<0.001	0.243633	0.00758294	0.159281

## Sheet: S4
Tables S4. MetaBat2 and CheckM results and nitrogen cycling genes for metagenome assembled genomes from Jewel Lake enrichment
								Nitrogen cycling proteins
bin	Bin Id	Marker lineage	Fold Coverage	Completeness	Contamination		GTDB-TK taxonomy	AmoA	AmoB	AmoC	AnfG_VnfG	HAO	Hzo	HzsA	HzsB	HzsC	NapA	NapB	NapC	NapD	NapE	NapF	NapG	NapH	NapK	NapL	NarC	NarG_NarX	NarH	NarI	NarJ	Nas	NasB	NiR1a	NiR1b	NiR2a	NiR2b	NiR3	NiR4a	NiR4b	NifD_AnfD_VnfD	NifH_AnfH_VnfH	NifK_AnfK_VnfK	NirB2	NirB3	NirC	NirD2	NirK	NirM
1	bin.1	k__Bacteria (UID203)	9	78.79	65.05	bin.1	d__Bacteria;p__Campylobacterota;c__Campylobacteria;o__Campylobacterales;f__Sulfurospirillaceae;g__Sulfurospirillum;s__GCF_001548035.1	0	0	0	0	0	0	0	0	0	2	1	0	2	0	1	2	2	0	2	0	2	0	0	0	0	0	0	0	0	0	0	0	0	2	1	3	0	0	0	0	0	0
2	bin.2	k__Bacteria (UID203)	12	14.66	0			0	0	0	0	0	0	0	0	0	0	0	0	0	0	0	0	0	0	0	0	1	1	1	1	0	0	0	0	0	0	0	0	0	0	0	0	0	0	0	0	0	0
3	bin.3	k__Bacteria (UID203)	5	10.34	0			0	0	0	0	0	0	0	0	0	0	0	0	0	0	0	0	0	0	0	0	0	0	0	0	0	0	0	0	0	0	0	0	0	0	0	0	0	0	0	0	0	0
4	bin.4	o__Clostridiales (UID1120)	11	88.73	0	bin.4	d__Bacteria;p__Firmicutes_A;c__Clostridia;o__Peptostreptococcales;f__Peptostreptococcaceae;g__Terrisporobacter;s__	0	0	0	0	0	0	0	0	0	0	0	0	0	0	0	0	0	0	0	0	0	0	0	0	0	0	0	0	1	1	0	0	0	0	0	0	0	0	0	0	0	0
5	bin.5	k__Bacteria (UID203)	688	12.28	0			0	0	0	0	0	0	0	0	0	0	0	0	0	0	0	0	0	0	0	0	0	0	0	0	0	0	1	1	0	0	0	0	0	0	0	0	0	0	0	0	0	1
6	bin.6	k__Bacteria (UID203)	9	98.28	150.78	bin.6	d__Bacteria;p__Firmicutes_A;c__Clostridia;o__Peptostreptococcales;f__;g__;s__	0	0	0	0	0	0	0	0	0	1	0	0	0	0	0	0	0	0	0	0	0	0	0	0	0	0	3	2	0	0	0	0	0	0	0	0	0	0	0	0	0	0
7	bin.7	k__Bacteria (UID203)	11	59.83	0	bin.7	d__Bacteria;p__Proteobacteria;c__Gammaproteobacteria;o__Pseudomonadales;f__Pseudomonadaceae;g__Pseudomonas_A;s__	0	0	0	0	0	0	0	0	0	0	0	1	1	1	0	0	0	0	0	0	0	0	1	0	1	0	1	0	0	0	0	0	0	0	0	0	0	0	1	0	0	2
8	bin.8	k__Bacteria (UID203)	8	51.72	0	bin.8	d__Bacteria;p__Firmicutes;c__Bacilli;o__Lactobacillales;f__Enterococcaceae;g__Enterococcus;s__Enterococcus	0	0	0	0	0	0	0	0	0	0	0	0	0	0	0	0	0	0	0	0	0	0	0	0	0	0	0	0	0	0	0	0	0	0	0	0	0	0	0	0	0	0
9	bin.9	k__Bacteria (UID203)	17	91.38	14.26	bin.9	d__Bacteria;p__Firmicutes;c__Bacilli;o__Lactobacillales;f__Enterococcaceae;g__Enterococcus_D;s__Enterococcus_D	0	0	0	0	0	0	0	0	0	0	0	0	0	0	0	0	0	0	0	0	0	0	0	0	0	0	0	0	0	0	0	0	0	0	0	0	0	0	0	0	0	0
10	bin.10	root (UID1)	12	8.33	0			0	0	0	0	0	0	0	0	0	0	0	0	0	0	0	0	0	0	0	0	0	0	0	0	1	0	2	2	0	0	0	0	0	0	0	0	0	0	0	0	0	0
11	bin.11	root (UID1)	17	0	0			0	0	0	0	0	0	0	0	0	0	0	0	0	0	0	0	0	0	0	0	0	0	0	0	0	0	0	0	0	0	0	0	0	0	0	0	0	0	0	0	0	0
12	bin.12	o__Bacteroidales (UID2621)	12	88.56	13.27	bin.12	d__Bacteria;p__Bacteroidota;c__Bacteroidia;o__Bacteroidales;f__Tannerellaceae;g__Parabacteroides_A;s__	0	0	0	0	0	0	0	0	0	0	0	0	0	0	0	0	0	0	0	0	1	1	1	1	0	0	0	0	0	0	0	0	0	0	0	0	0	0	0	0	0	0
13	bin.13	f__Enterobacteriaceae (UID5103)	104	79.3	0.13	bin.13	d__Bacteria;p__Proteobacteria;c__Gammaproteobacteria;o__Enterobacterales;f__Enterobacteriaceae;g__Klebsiella_A;s__Klebsiella_A	0	0	0	0	0	0	0	0	0	0	0	0	0	0	0	0	0	0	0	0	0	0	0	0	0	0	1	1	0	0	0	0	0	1	1	1	0	0	0	0	0	0
14	bin.14	o__Clostridiales (UID1375)	102	69.19	1.3	bin.14	d__Bacteria;p__Firmicutes_A;c__Clostridia;o__Clostridiales;f__Clostridiaceae;g__Clostridium_J;s__Clostridium_J	0	0	0	0	0	0	0	0	0	0	0	0	0	0	0	0	0	0	0	0	0	0	0	0	0	0	0	0	0	0	0	0	0	0	0	0	0	0	0	0	0	0
15	bin.15	o__Selenomonadales (UID1024)	7	44.12	0.3	bin.15	d__Bacteria;p__Firmicutes_C;c__Negativicutes;o__Acidaminococcales;f__Acidaminococcaceae;g__;s__	0	0	0	0	0	0	0	0	0	0	0	0	0	0	0	0	0	0	0	0	0	0	0	0	0	0	0	0	0	0	0	0	0	1	1	0	0	0	0	0	0	0
16	bin.16	c__Gammaproteobacteria (UID4445)	761	46.31	0	bin.16	d__Bacteria;p__Proteobacteria;c__Gammaproteobacteria;o__Pseudomonadales;f__Pseudomonadaceae;g__Pseudomonas_A;s__Pseudomonas_A	0	0	0	0	0	0	0	0	0	1	1	1	1	1	0	0	0	0	0	0	0	0	0	0	1	0	1	1	0	0	0	0	0	0	0	0	0	0	1	0	0	1
17	bin.17	root (UID1)	89	8.33	0			0	0	0	0	0	0	0	0	0	0	0	0	0	0	0	0	0	0	0	0	3	3	2	4	1	0	1	1	0	0	0	0	0	0	0	0	0	0	0	0	0	0
18	bin.18	p__Proteobacteria (UID3061)	205	88.72	2.05	bin.18	d__Bacteria;p__Campylobacterota;c__Campylobacteria;o__Campylobacterales;f__Sulfurospirillaceae;g__Sulfurospirillum;s__	0	0	0	0	0	0	0	0	0	1	0	0	1	0	1	1	1	0	1	0	0	0	0	0	1	0	0	0	0	0	0	0	0	0	0	0	0	0	0	0	0	0
19	bin.19	o__Lactobacillales (UID544)	17	97.23	39.24	bin.19	d__Bacteria;p__Firmicutes;c__Bacilli;o__Lactobacillales;f__Enterococcaceae;g__Enterococcus_B;s__Enterococcus_B	0	0	0	0	0	0	0	0	0	0	0	0	0	0	0	0	0	0	0	0	0	0	0	0	0	0	0	0	0	0	0	0	0	0	0	0	0	0	0	0	0	0
20	bin.20	k__Bacteria (UID203)	8	56.22	5.96	bin.20	d__Bacteria;p__Bacteroidota;c__Bacteroidia;o__Bacteroidales;f__Tannerellaceae;g__Parabacteroides_A;s__	0	0	0	0	0	0	0	0	0	0	0	0	0	0	0	0	0	0	0	0	0	0	0	0	0	0	0	0	0	0	0	0	0	0	0	0	0	0	0	0	0	0
21	bin.21	root (UID1)	92	4.17	0			0	0	0	0	0	0	0	0	0	0	0	0	0	0	0	0	0	0	0	0	0	0	0	0	0	0	0	0	0	0	0	0	0	0	0	0	0	0	0	0	0	0
22	bin.22	o__Lactobacillales (UID544)	79	98.13	2.57	bin.22	d__Bacteria;p__Firmicutes;c__Bacilli;o__Lactobacillales;f__Enterococcaceae;g__Enterococcus_B;s__Enterococcus_B	0	0	0	0	0	0	0	0	0	0	0	0	0	0	0	0	0	0	0	0	0	0	0	0	0	0	0	0	0	0	0	0	0	0	0	0	0	0	0	0	0	0
23	bin.23	k__Bacteria (UID203)	828	18.97	0			0	0	0	0	0	0	0	0	0	0	0	0	0	0	0	0	0	0	0	0	1	1	1	1	0	0	0	0	0	0	0	0	0	0	0	0	0	0	0	0	0	0
24	bin.24	f__Enterobacteriaceae (UID5103)	230	82.07	0.33	bin.24	d__Bacteria;p__Proteobacteria;c__Gammaproteobacteria;o__Enterobacterales;f__Enterobacteriaceae;g__Citrobacter;s__Citrobacter	0	0	0	0	0	0	0	0	0	1	2	1	2	0	1	1	1	0	0	0	3	3	2	4	0	0	1	1	0	0	0	0	0	0	0	0	0	0	0	0	0	0
25	bin.25	k__Bacteria (UID203)	12	81.46	68.92	bin.25	d__Bacteria;p__Proteobacteria;c__Gammaproteobacteria;o__Enterobacterales;f__Vibrionaceae;g__Vibrio;s__	0	0	0	0	0	0	0	0	0	2	2	4	2	0	2	2	2	0	0	0	0	0	0	0	1	0	2	2	0	0	0	0	0	1	1	1	0	0	0	0	0	0
26	bin.26	o__Bacteroidales (UID2654)	19	97.27	0.88	bin.26	d__Bacteria;p__Bacteroidota;c__Bacteroidia;o__Bacteroidales;f__Bacteroidaceae;g__Bacteroides;s__Bacteroides	0	0	0	0	0	0	0	0	0	0	0	0	0	0	0	0	0	0	0	0	0	0	0	0	0	0	0	0	0	0	0	0	0	1	1	1	0	0	0	0	0	0
27	bin.27	k__Bacteria (UID203)	255	15.99	0			0	0	0	0	0	0	0	0	0	0	0	0	0	0	0	0	0	0	0	0	0	0	0	0	0	0	0	0	0	0	0	0	0	0	0	0	0	0	0	0	0	0
28	bin.28	f__Enterobacteriaceae (UID5103)	1756	93.02	1.02	bin.28	d__Bacteria;p__Proteobacteria;c__Gammaproteobacteria;o__Enterobacterales;f__Enterobacteriaceae;g__Escherichia;s__Escherichia	0	0	0	0	0	0	0	0	0	1	1	1	1	0	1	1	1	0	0	0	4	5	2	5	0	0	1	1	0	0	0	0	0	0	0	0	0	0	0	0	0	0
29	bin.29	o__Burkholderiales (UID4000)	9	97.98	8.73	bin.29	d__Bacteria;p__Proteobacteria;c__Gammaproteobacteria;o__Betaproteobacteriales;f__Burkholderiaceae;g__Variovorax;s__Variovorax	0	0	0	0	0	0	0	0	0	0	0	0	0	0	0	0	0	0	0	0	0	0	0	0	1	0	1	1	0	0	0	0	0	0	0	0	0	0	0	0	0	0
30	bin.30	c__Betaproteobacteria (UID3888)	15	85.62	2.71	bin.30	d__Bacteria;p__Proteobacteria;c__Gammaproteobacteria;o__Betaproteobacteriales;f__Aquaspirillaceae;g__Microvirgula;s__Microvirgula	0	0	0	0	0	0	0	0	0	0	0	0	0	0	0	0	0	0	0	0	2	1	1	2	0	0	0	0	0	0	0	0	0	0	0	0	0	0	1	0	0	1
31	bin.31	k__Bacteria (UID203)	9	27.59	0			0	0	0	0	0	0	0	0	0	1	1	1	1	0	2	1	1	0	0	0	0	0	0	0	0	0	0	1	0	0	0	0	0	0	0	0	0	0	0	0	0	0
32	bin.32	o__Lactobacillales (UID544)	23	14.61	0	bin.32	d__Bacteria;p__Firmicutes;c__Bacilli;o__Lactobacillales;f__Enterococcaceae;g__Enterococcus;s__Enterococcus	0	0	0	0	0	0	0	0	0	0	0	0	0	0	0	0	0	0	0	0	0	0	0	0	0	0	0	0	0	0	0	0	0	0	0	0	0	0	0	0	0	0
[truncated: 23 more columns]
